# Supplementary material for: A new lineage nomenclature to aid genomic surveillance of dengue virus
Source: PLoS Biol. 2024 Sep 16;22(9):e3002834. doi: 10.1371/journal.pbio.3002834 (PMC11426435; doi:10.1371/journal.pbio.3002834)
Supplement: S2 Table — (CSV) [file pbio.3002834.s002.csv]

accession	location	collection_date	serotype	old_genotype	lineage
MN923103.1	China	2019-06-18		1I	1I_K.1.1
ON908212.1	China	2019-06-18		1I	1I_K.1.1
MN444623.1	China	2019-06-11		1I	1I_K.1.1
MN923106.1	China	2019-06-16		1I	1I_K.1.1
OM281593.1	Thailand	2019-12		1I	1I_K.1.1
OM281588.1	Cambodia	2019-12		1I	1I_K.1.1
MN869908.1	China	2018-11-30		1I	1I_K.1.1
MN869907.1	China	2018-11-30		1I	1I_K.1.1
MN933666.1	China	2018-06-21		1I	1I_K.1.1
MN869906.1	China	2018-11-30		1I	1I_K.1.1
MN869910.1	China	2018-11-30		1I	1I_K.1.1
OM281572.1	Thailand	2018-12		1I	1I_K.1.1
MZ619038.1	Thailand	2019-11-27		1I	1I_K.1.1
MZ619039.1	Thailand	2019-11-29		1I	1I_K.1.1
MZ619036.1	Thailand	2019-11-16		1I	1I_K.1.1
OL411495.1	Cambodia	2020-07		1I	1I_K.1.1
MZ619037.1	Thailand	2019-11-19		1I	1I_K.1.1
MN923078.1	China	2019-09-20		1I	1I_K.1.1
OP895915.1	Thailand	2019-03		1I	1I_K.1.1
OP984871.1	Myanmar	2022-08-12		1I	1I_K.1.1
EPI_ISL_16073485	NA	NA		1I	1I_K.1.1
MW793710.1	Myanmar	2019-11		1I	1I_K.1.1
ON908243.1	China	2019-10-25		1I	1I_K.1.1
ON891144.1	China	2019-10-25		1I	1I_K.1.1
MN923088.1	China	2019-10-25		1I	1I_K.1.1
OK562728.1	China	2019-09-26		1I	1I_K.1.1
OK534154.1	China	2019-09-26		1I	1I_K.1.1
MW261825.1	China	2019-11-30		1I	1I_K.1.1
MW261826.1	China	2019-11-30		1I	1I_K.1.1
MW261824.1	China	2019-11-30		1I	1I_K.1.1
MN923104.1	China	2019-06-30		1I	1I_K.1.1
MW261827.1	China	2019-11-30		1I	1I_K.1.1
ON908213.1	China	2019-06-21		1I	1I_K.1.1
OK562744.1	China	2019-09-26		1I	1I_K.1.1
MW261828.1	China	2019-11-30		1I	1I_K.1.1
ON873885.1	China	2019-06-21		1I	1I_K.1.1
MN923098.1	China	2019-01-20		1I	1I_K.1.1
OM281585.1	Thailand	2019-12		1I	1I_K.1.1
OM281587.1	Cambodia	2019-12		1I	1I_K.1.1
OP410988.1	Singapore	2019-05		1I	1I_K.1.1
OQ678099.1	Cambodia	2019-12-26		1I	1I_K.1.1
OQ678252.1	Cambodia	2019-12-20		1I	1I_K.1.1
OK159957.1	Cambodia	2019-07		1I	1I_K.1.1
OQ678061.1	Cambodia	2019-12-17		1I	1I_K.1.1
OK159968.1	Cambodia	2019-03		1I	1I_K.1.1
OK159946.1	Cambodia	2019-08		1I	1I_K.1.1
MN869914.1	China	2018-11-30		1I	1I_K.1.1
MN869912.1	China	2018-11-30		1I	1I_K.1.1
MN869909.1	China	2018-11-30		1I	1I_K.1.1
MN869904.1	China	2018-11-30		1I	1I_K.1.1
MN869913.1	China	2018-11-30		1I	1I_K.1.1
MW547783.1	China	2019-09-11		1I	1I_K.1.1
MT447147.1	China	2019-10-25		1I	1I_K.1.1
MW547780.1	China	2019-09-10		1I	1I_K.1.1
MW553080.1	China	2019-09-11		1I	1I_K.1.1
MW547779.1	China	2019-09-07		1I	1I_K.1.1
MW553079.1	China	2019-09-05		1I	1I_K.1.1
MW261837.1	China	2019-11-30		1I	1I_K.1.1
MZ619041.1	Thailand	2019-12-28		1I	1I_K.1.1
MZ619040.1	Thailand	2019-12-23		1I	1I_K.1.1
OM281598.1	Thailand	2019-12		1I	1I_K.1.1
MK166994.1	China	2017-10-25		1I	1I_K.1.2
MK166999.1	China	2017-10-30		1I	1I_K.1.2
MK167009.1	China	2017-10-25		1I	1I_K.1.2
MK167014.1	China	2017-10-30		1I	1I_K.1.2
MK166993.1	China	2017-10-26		1I	1I_K.1.2
MK166998.1	China	2017-10-29		1I	1I_K.1.2
MK166995.1	China	2017-11-14		1I	1I_K.1.2
MK167007.1	China	2017-11-06		1I	1I_K.1.2
MK167019.1	China	2017-11-12		1I	1I_K.1.2
MK167001.1	China	2017-11-02		1I	1I_K.1.2
MK167016.1	China	2017-11-05		1I	1I_K.1.2
MK167010.1	China	2017-10-26		1I	1I_K.1.2
MK167012.1	China	2017-11-02		1I	1I_K.1.2
MK167015.1	China	2017-10-27		1I	1I_K.1.2
MK167017.1	China	2017-11-05		1I	1I_K.1.2
MK167008.1	China	2017-11-11		1I	1I_K.1.2
MK167002.1	China	2017-10-29		1I	1I_K.1.2
MK167011.1	China	2017-11-03		1I	1I_K.1.2
MK167004.1	China	2017-10-26		1I	1I_K.1.2
MK166996.1	China	2017-11-04		1I	1I_K.1.2
MK167000.1	China	2017-10-26		1I	1I_K.1.2
MN639764.1	China	2018-10		1I	1I_K.1.2
MN639766.1	China	2018-10		1I	1I_K.1.2
MN639765.1	China	2018-10		1I	1I_K.1.2
MN639768.1	China	2018-10		1I	1I_K.1.2
MN639767.1	China	2018-10		1I	1I_K.1.2
MN639769.1	China	2018-10		1I	1I_K.1.2
MF681693.1	China	2017-07-04		1I	1I_K.1.2
MF681692.1	China	2017-07-04		1I	1I_K.1.2
MF683117.1	China	2017-07-04		1I	1I_K.1.2
MF683116.1	China	2017-07-04		1I	1I_K.1.2
MN933664.1	China	2017-08-15		1I	1I_K.1.2
MN018291.1	China	2017-04-25		1I	1I_K.1.2
MG840575.1	China	2017		1I	1I_K.1.2
OP895914.1	Thailand	2017-02		1I	1I_K.1.2
MF033260.1	Singapore	2016-11		1I	1I_K.1.2
MW946238.1	Thailand	2014		1I	1I_K.1.2
MN886830.1	China	2017-11-30		1I	1I_K.1.2
MN886837.1	China	2017-11-30		1I	1I_K.1.2
MN886832.1	China	2017-11-30		1I	1I_K.1.2
MN886836.1	China	2017-11-30		1I	1I_K.1.2
MN886824.1	China	2017-11-30		1I	1I_K.1.2
MN886835.1	China	2017-11-30		1I	1I_K.1.2
MN886826.1	China	2017-11-30		1I	1I_K.1.2
MN886834.1	China	2017-11-30		1I	1I_K.1.2
MN886829.1	China	2017-11-30		1I	1I_K.1.2
MN886833.1	China	2017-11-30		1I	1I_K.1.2
MN886838.1	China	2017-11-30		1I	1I_K.1.2
MN886827.1	China	2017-11-30		1I	1I_K.1.2
MN018298.1	China	2017-08-21		1I	1I_K.1.2
MG840577.1	China	2017		1I	1I_K.1.2
MN018306.1	China	2017-08-16		1I	1I_K.1.2
MG840576.1	China	2017		1I	1I_K.1.2
MN886841.1	China	2017-11-30		1I	1I_K.1.2
MN886828.1	China	2017-11-30		1I	1I_K.1.2
MN886825.1	China	2017-11-30		1I	1I_K.1.2
MN886842.1	China	2017-11-30		1I	1I_K.1.2
MN886840.1	China	2017-11-30		1I	1I_K.1.2
MN886831.1	China	2017-11-30		1I	1I_K.1.2
MN869911.1	China	2018-11-30		1I	1I_K.1.2
MN933667.1	China	2018-08-09		1I	1I_K.1.2
MG097876.1	Singapore	2014-07		1I	1I_K
MF033218.1	Singapore	2014-06		1I	1I_K
MF033233.1	Singapore	2015-03		1I	1I_K
MF033236.1	Singapore	2015-04		1I	1I_K
MF033223.1	Singapore	2014-07		1I	1I_K
KX452053.1	Malaysia	2014-01		1I	1I_K
KX224263.2	Singapore	2014		1I	1I_K
MF033214.1	Singapore	2014-02		1I	1I_K
KJ806949.2	Singapore	2013		1I	1I_K
KJ806961.2	Singapore	2014		1I	1I_K
MH048669.1	Malaysia	2014-12		1I	1I_K
MH048668.1	Malaysia	2014		1I	1I_K
JQ048541.1	China	2011-09		1I	1I_K
MH048670.1	Malaysia	2014-12		1I	1I_K
ON631278.1	Reunion	2021		1I	1I_K.2
ON631279.1	Reunion	2021		1I	1I_K.2
ON631282.1	Reunion	2020		1I	1I_K.2
ON631276.1	Reunion	2020-02		1I	1I_K.2
ON631283.1	Reunion	2020		1I	1I_K.2
ON631280.1	Reunion	2020		1I	1I_K.2
ON631281.1	Reunion	2020		1I	1I_K.2
ON631274.1	Reunion	2019-04		1I	1I_K.2
ON631275.1	Reunion	2019-04		1I	1I_K.2
ON631277.1	Reunion	2019-04		1I	1I_K.2
OM281596.1	Maldives	2019-12		1I	1I_K.2
OL752439.1	Sri_Lanka	2020-06-29		1I	1I_K.2
OP895916.1	Borneo	2017-10		1I	1I_K.2
MN933661.1	China	2016-07-29		1I	1I_K.2
MN933663.1	China	2016-09-28		1I	1I_K.2
MN018289.1	China	2016		1I	1I_K.2
MG840562.1	China	2016		1I	1I_K.2
MN018305.1	China	2016-06-06		1I	1I_K.2
MG840564.1	China	2016		1I	1I_K.2
MZ291446.1	Italy	2020-08		1I	1I_K.2
MN018299.1	China	2014-09-24		1I	1I_K.2
MG840534.1	China	2014		1I	1I_K.2
MF033232.1	Singapore	2015-03		1I	1I_K.2
MF033250.1	Singapore	2016-03		1I	1I_K.2
MF033258.1	Singapore	2016-10		1I	1I_K.2
MF314188.1	Singapore	2016		1I	1I_K.2
MN018317.1	China	2016-09-01		1I	1I_K.2
MG840566.1	China	2016		1I	1I_K.2
MN018324.1	China	2014-09-19		1I	1I_K.2
MG840535.1	China	2014		1I	1I_K.2
MN886880.1	China	2014-11-30		1I	1I_K.2
MH271403.1	China	2014		1I	1I_K.2
MN933655.1	China	2014-08-21		1I	1I_K.2
MN886882.1	China	2014-11-30		1I	1I_K.2
KP772252.1	China	2014-09		1I	1I_K.2
KX225492.1	China	2015		1I	1I_K.2
KX225493.1	China	2015		1I	1I_K.2
KT827373.1	China	2014		1I	1I_K.2
MN886893.1	China	2014-11-30		1I	1I_K.2
KR028435.1	China	2014-10		1I	1I_K.2
MN886883.1	China	2014-11-30		1I	1I_K.2
MN886885.1	China	2014-11-30		1I	1I_K.2
KX621250.1	China	2014		1I	1I_K.2
OQ652963.1	China	2018-09		1I	1I_K.2
OM250394.1	China	2017-07-22		1I	1I_K.2
MW946252.1	Thailand	2014		1I	1I_K.2
KJ806959.2	Singapore	2014		1I	1I_K.2
MF033225.1	Singapore	2014-08		1I	1I_K.2
KX224261.2	Singapore	2014		1I	1I_K.2
MF033246.1	Singapore	2016-02		1I	1I_K.2
KX452067.1	Malaysia	2014-01		1I	1I_K.2
KU666939.1	Malaysia	2014-01		1I	1I_K.2
MN018314.1	China	2016-04-07		1I	1I_K.2
MG840563.1	China	2016		1I	1I_K.2
KU365900.1	Taiwan	2014		1I	1I_K.2
KJ806951.2	Singapore	2013		1I	1I_K.2
MN018323.1	China	2016-05-24		1I	1I_K.2
MG840565.1	China	2016		1I	1I_K.2
MN923100.1	China	2019-04-07		1I	1I_K.2
MF033257.1	Singapore	2016-08		1I	1I_K.2
OM281590.1	Cambodia	2019-12		1I	1I_K.2
OQ683856.1	Cambodia	2019-11-08		1I	1I_K.2
KY057370.1	Indonesia	2012		1I	1I_K.2
MF033235.1	Singapore	2015-04		1I	1I_K.2
KY057367.1	Indonesia	2012		1I	1I_K.2
MF033220.1	Singapore	2014-06		1I	1I_K.2
EU081277.1	Singapore	2005		1I	1I_K
JN697057.1	Malaysia	2005-01-11		1I	1I_K
GU370049.1	Singapore	2008-09		1I	1I_K
MN018329.1	China	2015-07-18		1I	1I_K.3
MG840545.1	China	2015		1I	1I_K.3
MN018330.1	China	2015-08-09		1I	1I_K.3
MG840546.1	China	2015		1I	1I_K.3
MN018331.1	China	2015-08-10		1I	1I_K.3
MG840547.1	China	2015		1I	1I_K.3
OM281571.1	China	2018-12		1I	1I_K.3
OM281573.1	China	2018-12		1I	1I_K.3
MN018292.1	China	2017-06-26		1I	1I_K.3
MG840580.1	China	2017		1I	1I_K.3
MN933665.1	China	2017-07-31		1I	1I_K.3
MG767211.1	China	2017-09-04		1I	1I_K.3
MN869905.1	China	2018-11-30		1I	1I_K.3
MN933668.1	China	2018-10-08		1I	1I_K.3
KX452059.1	Malaysia	2014-01		1I	1I_K.3
MN018304.1	China	2015-04-23		1I	1I_K.3
MG840554.1	China	2015		1I	1I_K.3
MW261840.1	China	2019-11-30		1I	1I_K.3
MN556094.1	China	2019-09-01		1I	1I_K.3
MN923091.1	China	2019-10-02		1I	1I_K.3
MN018336.1	China	2016-07-06		1I	1I_K.3
MG840573.1	China	2016		1I	1I_K.3
MN018288.1	China	2016-01-05		1I	1I_K.3
MG840561.1	China	2016		1I	1I_K.3
MF033245.1	Singapore	2016-02		1I	1I_K.3
OP410986.1	Singapore	2016-02		1I	1I_K.3
KX452052.1	Malaysia	2014-01		1I	1I_K.3
KX452051.1	Malaysia	2014-01		1I	1I_K.3
KX452050.1	Malaysia	2014-01		1I	1I_K.3
KX452056.1	Malaysia	2014-01		1I	1I_K.3
KU666940.1	Malaysia	2014-01		1I	1I_K.3
MF033247.1	Singapore	2016-02		1I	1I_K.3
MF033249.1	Singapore	2016-02		1I	1I_K.3
MF033259.1	Singapore	2016-11		1I	1I_K.3
KX452057.1	Malaysia	2014-01		1I	1I_K.3
LC335872.1	Japan	2014-09-04		1I	1I_K.3
LC011946.1	Japan	2014-08		1I	1I_K.3
LC011947.1	Japan	2014-09		1I	1I_K.3
LC335880.1	Japan	2014-09-04		1I	1I_K.3
LC335881.1	Japan	2014-09-05		1I	1I_K.3
LC011945.1	Japan	2014-08-20		1I	1I_K.3
LC335876.1	Japan	2014-09-05		1I	1I_K.3
LC335878.1	Japan	2014-09-05		1I	1I_K.3
LC335875.1	Japan	2014-09-05		1I	1I_K.3
LC335873.1	Japan	2014-09-04		1I	1I_K.3
LC335877.1	Japan	2014-09-05		1I	1I_K.3
LC011948.1	Japan	2014-09		1I	1I_K.3
LC335874.1	Japan	2014-09-04		1I	1I_K.3
LC335871.1	Japan	2014-09-04		1I	1I_K.3
LC335879.1	Japan	2014-09-04		1I	1I_K.3
LC016760.1	Japan	2014-09-28		1I	1I_K.3
MN018285.1	China	2015-09-11		1I	1I_K.3
MG840560.1	China	2015		1I	1I_K.3
MN018322.1	China	2015-09-22		1I	1I_K.3
MG840556.1	China	2015		1I	1I_K.3
MH271404.1	China	2014		1I	1I_K.3
MF033240.1	Singapore	2015-11		1I	1I_K.3
KX452054.1	Malaysia	2014-01		1I	1I_K.3
KX452065.1	Malaysia	2014-01		1I	1I_K.3
KP723476.1	China	2014		1I	1I_K.3
KJ806963.2	Singapore	2014		1I	1I_K.3
MF033208.1	Singapore	2013-06		1I	1I_K.3
KX452062.1	Malaysia	2014-01		1I	1I_K.3
KU666941.1	Malaysia	2014-01		1I	1I_K.3
KX452058.1	Malaysia	2014-01		1I	1I_K.3
KX452063.1	Malaysia	2014-01		1I	1I_K.3
KX452061.1	Malaysia	2014-01		1I	1I_K.3
MF033228.1	Singapore	2015-03		1I	1I_K.3
KY921902.1	Singapore	2015-03		1I	1I_K.3
KX452068.1	Malaysia	2014-01		1I	1I_K.3
KU666942.1	Malaysia	2014-01		1I	1I_K.3
MF033216.1	Singapore	2014-05		1I	1I_K.3
KX452060.1	Malaysia	2014-01		1I	1I_K.3
KX452064.1	Malaysia	2014-01		1I	1I_K.3
KX452055.1	Malaysia	2014-01		1I	1I_K.3
KJ806953.2	Singapore	2013		1I	1I_K.3
MF033206.1	Singapore	2013-03		1I	1I_K.3
MF033217.1	Singapore	2014-05		1I	1I_K.3
KT831765.1	Indonesia	2014-09		1I	1I_K.3
MF033230.1	Singapore	2015-02		1I	1I_K.3
MN018315.1	China	2015-09-25		1I	1I_K.3
MG840557.1	China	2015		1I	1I_K.3
MN018316.1	China	2015-10-13		1I	1I_K.3
MG840559.1	China	2015		1I	1I_K.3
MN933660.1	China	2016-04-28		1I	1I_K.3
MW945946.1	Thailand	2014		1I	1I_K.3
MF033207.1	Singapore	2013-04		1I	1I_K.3
MF033209.1	Singapore	2013-08		1I	1I_K.3
MN018293.1	China	2014-04-27		1I	1I_K.3
MG840530.1	China	2014		1I	1I_K.3
EU081243.1	Singapore	2005		1I	1I_K
EU081242.1	Singapore	2005		1I	1I_K
EU081268.1	Singapore	2005		1I	1I_K
EU081233.1	Singapore	2005		1I	1I_K
EU081236.1	Singapore	2005		1I	1I_K
EU081272.1	Singapore	2005		1I	1I_K
EU081279.1	Singapore	2005		1I	1I_K
EU081259.1	Singapore	2005		1I	1I_K
EU081261.1	Singapore	2005		1I	1I_K
EU081264.1	Singapore	2005		1I	1I_K
EU081271.1	Singapore	2005		1I	1I_K
EU081244.1	Singapore	2005		1I	1I_K
EU081273.1	Singapore	2005		1I	1I_K
EU081231.1	Singapore	2005		1I	1I_K
EU081228.1	Singapore	2005		1I	1I_K
EU081245.1	Singapore	2005		1I	1I_K
EU081237.1	Singapore	2005		1I	1I_K
EU081265.1	Singapore	2005		1I	1I_K
EU081240.1	Singapore	2005		1I	1I_K
EU081251.1	Singapore	2005		1I	1I_K
EU081250.1	Singapore	2005		1I	1I_K
EU081246.1	Singapore	2005		1I	1I_K
EU081256.1	Singapore	2005		1I	1I_K
EU081253.1	Singapore	2005		1I	1I_K
EU081254.2	Singapore	2005		1I	1I_K
EU081266.1	Singapore	2005		1I	1I_K
EU081229.1	Singapore	2005		1I	1I_K
EU081227.1	Singapore	2005		1I	1I_K
EU081234.1	Singapore	2005		1I	1I_K
EU081241.1	Singapore	2005		1I	1I_K
EU081248.1	Singapore	2005		1I	1I_K
EU081232.1	Singapore	2005		1I	1I_K
EU081249.1	Singapore	2005		1I	1I_K
EU081269.1	Singapore	2005		1I	1I_K
EU081270.1	Singapore	2005		1I	1I_K
EU081252.1	Singapore	2005		1I	1I_K
EU081274.1	Singapore	2005		1I	1I_K
EU081267.1	Singapore	2005		1I	1I_K
EU081275.1	Singapore	2005		1I	1I_K
EU081226.1	Singapore	2005		1I	1I_K
EU081247.1	Singapore	2005		1I	1I_K
EU081263.1	Singapore	2005		1I	1I_K
EU081235.1	Singapore	2005		1I	1I_K
EU081260.1	Singapore	2005		1I	1I_K
EU081255.1	Singapore	2005		1I	1I_K
EU081262.2	Singapore	2005		1I	1I_K
EU081230.1	Singapore	2005		1I	1I_K
EU081238.1	Singapore	2005		1I	1I_K
EU081281.1	Singapore	2006		1I	1I_K
EU081280.1	Singapore	2006		1I	1I_K
EU081239.1	Singapore	2005		1I	1I_K
EU081278.1	Singapore	2005		1I	1I_K
EU081257.1	Singapore	2005		1I	1I_K
KY057369.1	Indonesia	2012		1I	1I_K
OP410985.1	Singapore	2010-03		1I	1I_K
KY586361.1	Thailand	2008		1I	1I_K
KC762621.1	Indonesia	2008-02-15		1I	1I_K.4
KC762624.1	Indonesia	2008-02-15		1I	1I_K.4
KC762626.1	Indonesia	2008-02-26		1I	1I_K.4
KC762622.1	Indonesia	2008-04-09		1I	1I_K.4
KC762643.1	Indonesia	2008-02-15		1I	1I_K.4
KC762634.1	Indonesia	2008-04-10		1I	1I_K.4
KC762648.1	Indonesia	2008-04-07		1I	1I_K.4
KC762639.1	Indonesia	2010-04-06		1I	1I_K.4
KC762647.1	Indonesia	2010-03-03		1I	1I_K.4
KC762633.1	Indonesia	2008-04-18		1I	1I_K.4
KC762637.1	Indonesia	2007-12-11		1I	1I_K.4
KC762641.1	Indonesia	2008-02-25		1I	1I_K.4
KC762644.1	Indonesia	2008-02-06		1I	1I_K.4
KP406802.1	South_Korea	2005		1I	1I_K.4
KC762623.1	Indonesia	2007-07-17		1I	1I_K.4
KC762625.1	Indonesia	2007-06-22		1I	1I_K.4
KC762654.1	Indonesia	2007-07-24		1I	1I_K.4
KC762636.1	Indonesia	2007-09-27		1I	1I_K.4
KC762649.1	Indonesia	2007-07-05		1I	1I_K.4
KC762638.1	Indonesia	2008-02-06		1I	1I_K.4
KC762652.1	Indonesia	2008-04-04		1I	1I_K.4
KC762646.1	Indonesia	2007-08-08		1I	1I_K.4
KC762650.1	Indonesia	2007-06-13		1I	1I_K.4
KC762635.1	Indonesia	2007-10-03		1I	1I_K.4
KC762645.1	Indonesia	2008-02-15		1I	1I_K.4
KC762632.1	Indonesia	2007-08-31		1I	1I_K.4
KC762629.1	Indonesia	2008-03-15		1I	1I_K.4
KC762627.1	Indonesia	2008-04-17		1I	1I_K.4
KC762631.1	Indonesia	2008-02-15		1I	1I_K.4
MN018335.1	China	2016-03-11		1I	1I_K
MG840572.1	China	2016		1I	1I_K
KC762642.1	Indonesia	2010-07-08		1I	1I_K
GQ398255.1	Singapore	2008		1I	1I_K
KR919821.1	Australia	2008		1I	1I_K
GU370048.1	Singapore	2008-02		1I	1I_K
MF033244.1	Singapore	2016-02		1I	1I_K
MF033248.1	Singapore	2016-02		1I	1I_K
MH823207.1	Indonesia	2015		1I	1I_K
KJ806947.2	Singapore	2013		1I	1I_K
MT459980.1	South_Korea	2011		1I	1I_K
KY057365.1	Indonesia	2012		1I	1I_K
KU509253.1	Indonesia	2010		1I	1I_K
MN018321.1	China	2015-04-02		1I	1I_K
MG840555.1	China	2015		1I	1I_K
KT827368.1	China	2007		1I	1I_K
KY057372.1	Indonesia	2012		1I	1I_K
KY057373.1	Indonesia	2012		1I	1I_K
EU081276.1	Singapore	2005		1I	1I_K
FJ469909.1	Singapore	2003		1I	1I_K
FJ469908.1	Singapore	2003		1I	1I_K
KY586346.1	Thailand	2006		1I	1I_K
KY586345.1	Thailand	2006		1I	1I_K
KY586347.1	Thailand	2006		1I	1I_K
MW946044.1	Thailand	2006		1I	1I_K
MW945931.1	Thailand	2006		1I	1I_K
MW945948.1	Thailand	2006		1I	1I_K
KY586343.1	Thailand	2006		1I	1I_K
MW945873.1	Thailand	2006		1I	1I_K
KY586342.1	Thailand	2006		1I	1I_K
MW946060.1	Thailand	2006		1I	1I_K
MW945774.1	Thailand	2006		1I	1I_K
MW946141.1	Thailand	2006		1I	1I_K
KY586344.1	Thailand	2006		1I	1I_K
KY586348.1	Thailand	2006		1I	1I_K
KY586349.1	Thailand	2006		1I	1I_K
MW946107.1	Thailand	2006		1I	1I_K
MW945797.1	Thailand	2006		1I	1I_K
KY586350.1	Thailand	2006		1I	1I_K
KY586351.1	Thailand	2006		1I	1I_K
MW945910.1	Thailand	2006		1I	1I_K
KY586352.1	Thailand	2006		1I	1I_K
KY586353.1	Thailand	2006		1I	1I_K
MW946130.1	Thailand	2006		1I	1I_K
MW945865.1	Thailand	2006		1I	1I_K
KY586354.1	Thailand	2006		1I	1I_K
KY586355.1	Thailand	2006		1I	1I_K
MW945885.1	Thailand	2004		1I	1I_K
KY586356.1	Thailand	2004		1I	1I_K
KY586357.1	Thailand	2006		1I	1I_K
MW945902.1	Thailand	2006		1I	1I_K
KY586359.1	Thailand	2006		1I	1I_K
MW946230.1	Thailand	1995		1I	1I_K
KY586358.1	Thailand	2006		1I	1I_K
KY586360.1	Thailand	2003		1I	1I_K
MW946189.1	Thailand	2002		1I	1I_K
KY586362.1	Thailand	2001		1I	1I_K
KY849716.1	Lao	2009-09-28		1I	1I_K.5
KY849717.1	Lao	2009-10-23		1I	1I_K.5
KY849719.1	Lao	2009-11-04		1I	1I_K.5
KY849718.1	Lao	2009-10-22		1I	1I_K.5
KY849722.1	Lao	2010-05-05		1I	1I_K.5
KY849748.1	Lao	2009-10-13		1I	1I_K.5
KY849715.1	Lao	2009-09-26		1I	1I_K.5
KY849701.1	Lao	2009-08-11		1I	1I_K.5
KY849713.1	Lao	2009-05-09		1I	1I_K.5
KY849744.1	Lao	2010-07-25		1I	1I_K.5
KY849710.1	Lao	2009-05-04		1I	1I_K.5
KY849712.1	Lao	2009-05-12		1I	1I_K.5
KY849711.1	Lao	2009-05-09		1I	1I_K.5
KY849714.1	Lao	2009-05-18		1I	1I_K.5
KY849742.1	Lao	2009-07-18		1I	1I_K.5
KY849723.1	Lao	2010-07-06		1I	1I_K.5
KY849751.1	Lao	2010-10-06		1I	1I_K.5
KY849721.1	Lao	2010-04-17		1I	1I_K.5
KY849708.1	Lao	2009-04-10		1I	1I_K.5
KY849740.1	Lao	2008-09-10		1I	1I_K.5
KY849709.1	Lao	2009-04-30		1I	1I_K.5
KY849705.1	Lao	2008-09-11		1I	1I_K.5
KC172833.1	Lao	2008-09-10		1I	1I_K.5
KY849707.1	Lao	2009-01-27		1I	1I_K.5
KY586329.1	Thailand	2009		1I	1I_K.5
KY586330.1	Thailand	2009		1I	1I_K.5
MW945839.1	Thailand	2011		1I	1I_K.5
KY849704.1	Lao	2011-07-02		1I	1I_K.5
MW946041.1	Thailand	2011		1I	1I_K.5
ON038486.1	Thailand	2011-05-19		1I	1I_K.5
MW945964.1	Thailand	2010		1I	1I_K.5
KY586328.1	Thailand	2006		1I	1I_K.5
MW945819.1	Thailand	2006		1I	1I_K.5
KY586327.1	Thailand	2006		1I	1I_K.5
MW945919.1	Thailand	2006		1I	1I_K.5
KY586331.1	Thailand	2005		1I	1I_K.5
MN448630.1	Thailand	2012-11-06		1I	1I_K.5
MN448695.1	Thailand	2012-11-05		1I	1I_K.5
MN448681.1	Thailand	2012-05-01		1I	1I_K.5
MN448685.1	Thailand	2012-06-26		1I	1I_K.5
MN448682.1	Thailand	2012-05-28		1I	1I_K.5
MN448683.1	Thailand	2012-06-06		1I	1I_K.5
MN448686.1	Thailand	2012-06-27		1I	1I_K.5
MN448684.1	Thailand	2012-06-25		1I	1I_K.5
MN448692.1	Thailand	2012-10-01		1I	1I_K.5
MW946180.1	Thailand	2013		1I	1I_K.5
ON038490.1	Thailand	2012-11-26		1I	1I_K.5
MN448635.1	Thailand	2010-08-03		1I	1I_K.5
KY586333.1	Thailand	2006		1I	1I_K.5
KY586332.1	Thailand	2006		1I	1I_K.5
KY586334.1	Thailand	2008		1I	1I_K.5
KY586335.1	Thailand	2006		1I	1I_K.5
KY586336.1	Thailand	2006		1I	1I_K.5
KY849727.1	Lao	2009-10-28		1I	1I_K
KY849750.1	Lao	2009-05-06		1I	1I_K
KY849749.1	Lao	2008-10-15		1I	1I_K
KC172831.1	Lao	2008-10-10		1I	1I_K
MN448633.1	Thailand	2010-07-06		1I	1I_K
HG316482.1	Thailand	2010		1I	1I_K
HM469966.1	Thailand	2007-07-27		1I	1I_K
LC652827.1	Thailand	2015-11		1I	1I_K
LC652828.1	Thailand	2015-11		1I	1I_K
MW946008.1	Thailand	2011		1I	1I_K
MW945816.1	Thailand	2010		1I	1I_K
KJ438293.1	China	2013		1I	1I_K
KY586339.1	Thailand	2008		1I	1I_K
MW362471.1	Thailand	2005-11		1I	1I_K
MW165877.1	Thailand	2005-11		1I	1I_K
MW362475.1	Thailand	2005-11		1I	1I_K
MW362476.1	Thailand	2005-11		1I	1I_K
MW362477.1	Thailand	2005-11		1I	1I_K
MW362474.1	Thailand	2005-11		1I	1I_K
MW362473.1	Thailand	2005-11		1I	1I_K
MW362472.1	Thailand	2005-11		1I	1I_K
JN697058.1	Malaysia	2005-01-12		1I	1I_K
FJ469907.1	Singapore	2003		1I	1I_K
MN448605.1	Thailand	2011-06-03		1I	1I_K
MN448653.1	Thailand	2011-06-20		1I	1I_K
MN448606.1	Thailand	2011-06-03		1I	1I_K
MN448607.1	Thailand	2011-06-04		1I	1I_K
MN448609.1	Thailand	2011-06-15		1I	1I_K
MN448651.1	Thailand	2011-06-15		1I	1I_K
MN448647.1	Thailand	2011-06-01		1I	1I_K
MN448649.1	Thailand	2011-06-13		1I	1I_K
MN448652.1	Thailand	2011-06-22		1I	1I_K
MN448669.1	Thailand	2011-08-08		1I	1I_K
MN448613.1	Thailand	2011-06-21		1I	1I_K
MN448614.1	Thailand	2011-06-22		1I	1I_K
MN448655.1	Thailand	2011-06-27		1I	1I_K
MN448612.1	Thailand	2011-06-21		1I	1I_K
MN448608.1	Thailand	2011-06-03		1I	1I_K
MN448645.1	Thailand	2011-04-18		1I	1I_K
MN448602.1	Thailand	2011-04-21		1I	1I_K
MN448646.1	Thailand	2011-04-20		1I	1I_K
MN448664.1	Thailand	2011-07-26		1I	1I_K
MN448676.1	Thailand	2011-11-07		1I	1I_K
MN448603.1	Thailand	2011-04-21		1I	1I_K
MN448665.1	Thailand	2011-08-01		1I	1I_K
MN448673.1	Thailand	2011-08-30		1I	1I_K
MN448620.1	Thailand	2011-08-02		1I	1I_K
MN448650.1	Thailand	2011-06-14		1I	1I_K
MN448661.1	Thailand	2011-07-19		1I	1I_K
MN448668.1	Thailand	2011-08-08		1I	1I_K
MN448672.1	Thailand	2011-08-22		1I	1I_K
MN448658.1	Thailand	2011-07-05		1I	1I_K
MN448648.1	Thailand	2011-06-13		1I	1I_K
MN448610.1	Thailand	2011-06-14		1I	1I_K
MN448611.1	Thailand	2011-06-15		1I	1I_K
MN448615.1	Thailand	2011-06-30		1I	1I_K
MN448654.1	Thailand	2011-06-27		1I	1I_K
MN448604.1	Thailand	2011-04-26		1I	1I_K
MN448643.1	Thailand	2011-02-07		1I	1I_K
MN448644.1	Thailand	2011-02-11		1I	1I_K
MN448600.1	Thailand	2011-02-08		1I	1I_K
MN448599.1	Thailand	2011-02-07		1I	1I_K
MN448601.1	Thailand	2011-02-08		1I	1I_K
ON038489.1	Thailand	2012-01-26		1I	1I_K
MN448690.1	Thailand	2012-09-11		1I	1I_K
MN448693.1	Thailand	2012-10-02		1I	1I_K
MN448689.1	Thailand	2012-09-10		1I	1I_K
MN448687.1	Thailand	2012-07-03		1I	1I_K
MN448688.1	Thailand	2012-08-27		1I	1I_K
MW945933.1	Thailand	2012		1I	1I_K
MW945814.1	Thailand	2014		1I	1I_K
MW946129.1	Thailand	2014		1I	1I_K
LC011949.1	Japan	2014-09		1I	1I_K
MW946179.1	Thailand	2012		1I	1I_K
MG877556.1	Thailand	2013		1I	1I_K
KJ806943.2	Singapore	2013		1I	1I_K
KJ806944.2	Singapore	2013		1I	1I_K
MW946205.1	Thailand	2013		1I	1I_K
KU509263.1	Thailand	2012		1I	1I_K
KU509266.1	Thailand	2012		1I	1I_K
MW946118.1	Thailand	2013		1I	1I_K
MW945959.1	Thailand	2014		1I	1I_K
MW945807.1	Thailand	2012		1I	1I_K
MW946233.1	Thailand	2011		1I	1I_K
KY586338.1	Thailand	2009		1I	1I_K
HM469968.1	Thailand	2007-07-24		1I	1I_K
KY586337.1	Thailand	2005		1I	1I_K
KY586341.1	Thailand	2006		1I	1I_K
MW945820.1	Thailand	1995		1I	1I_K
MW945824.1	Thailand	2004		1I	1I_K
KT827372.1	China	2014		1I	1I_K.6
KX621252.1	China	2014		1I	1I_K.6
MN886887.1	China	2014-11-30		1I	1I_K.6
MG560266.1	China	2014-09-11		1I	1I_K.6
MG560265.1	China	2014-10-01		1I	1I_K.6
MN886889.1	China	2014-11-30		1I	1I_K.6
MN933654.1	China	2014-07-24		1I	1I_K.6
MN933659.1	China	2015-04-21		1I	1I_K.6
KT827379.1	China	2015		1I	1I_K.6
KX458014.1	China	2014-11-11		1I	1I_K.6
KT187564.1	China	2014		1I	1I_K.6
MN886892.1	China	2014-11-30		1I	1I_K.6
KT827376.1	China	2014		1I	1I_K.6
MN018310.1	China	2014-09-27		1I	1I_K.6
MG840539.1	China	2014		1I	1I_K.6
MN886897.1	China	2014-11-30		1I	1I_K.6
MN886879.1	China	2014-11-30		1I	1I_K.6
MN886895.1	China	2014-11-30		1I	1I_K.6
MN886899.1	China	2014-11-30		1I	1I_K.6
MN018301.1	China	2014-10-02		1I	1I_K.6
MH271402.1	China	2014		1I	1I_K.6
MG840541.1	China	2014		1I	1I_K.6
KX620455.1	China	2014		1I	1I_K.6
MN886890.1	China	2014-11-30		1I	1I_K.6
MN886891.1	China	2014-11-30		1I	1I_K.6
MN886898.1	China	2014-11-30		1I	1I_K.6
MN886881.1	China	2014-11-30		1I	1I_K.6
MN018300.1	China	2014-09-29		1I	1I_K.6
MG840538.1	China	2014		1I	1I_K.6
MN886896.1	China	2014-11-30		1I	1I_K.6
MN018325.1	China	2014-08-23		1I	1I_K.6
MG840532.1	China	2014		1I	1I_K.6
MN886884.1	China	2014-11-30		1I	1I_K.6
MN886888.1	China	2014-11-30		1I	1I_K.6
KX458013.1	China	2014-11-10		1I	1I_K.6
MN886886.1	China	2014-11-30		1I	1I_K.6
MN886894.1	China	2014-11-30		1I	1I_K.6
MN018295.1	China	2015-05-23		1I	1I_K.6
MG840544.1	China	2015		1I	1I_K.6
MN886907.1	China	2013-12-30		1I	1I_K.6
MN886913.1	China	2013-12-30		1I	1I_K.6
MN886906.1	China	2013-12-30		1I	1I_K.6
MN886904.1	China	2013-12-30		1I	1I_K.6
KT827370.1	China	2013		1I	1I_K.6
MN886912.1	China	2013-12-30		1I	1I_K.6
KJ438296.1	China	2013		1I	1I_K.6
MN886909.1	China	2013-12-30		1I	1I_K.6
MN886903.1	China	2013-12-30		1I	1I_K.6
KX225488.1	China	2015		1I	1I_K.6
MN886911.1	China	2013-12-30		1I	1I_K.6
MN886910.1	China	2013-12-30		1I	1I_K.6
MN886902.1	China	2013-12-30		1I	1I_K.6
MN886905.1	China	2013-12-30		1I	1I_K.6
MN886901.1	China	2013-12-30		1I	1I_K.6
KX621251.1	China	2013		1I	1I_K.6
MN886908.1	China	2013-12-30		1I	1I_K.6
KX225489.1	China	2015		1I	1I_K.6
MN886900.1	China	2013-12-30		1I	1I_K.6
KJ806945.2	Singapore	2013		1I	1I_K.6
KF971870.1	China	2013-08-23		1I	1I_K.6
KF971871.1	China	2013-08-23		1I	1I_K.6
MW386902.1	China	2009-01		1I	1I_K.6
KF971869.1	China	2013-08-23		1I	1I_K.6
MW945860.1	Thailand	2013		1I	1I_K.6
ON038487.1	Thailand	2011-06-09		1I	1I_K.6
MW946128.1	Thailand	2006		1I	1I_K
KU509257.1	Thailand	2008		1I	1I_K
KY586317.1	Thailand	2006		1I	1I_K
MW946136.1	Thailand	2006		1I	1I_K
KY586314.1	Thailand	2006		1I	1I_K
KY586313.1	Thailand	2006		1I	1I_K
KY586312.1	Thailand	2006		1I	1I_K
MW945960.1	Thailand	2011		1I	1I_K
ON005141.1	Thailand	2011-07-23		1I	1I_K
MW946185.1	Thailand	2006		1I	1I_K
KY586315.1	Thailand	2006		1I	1I_K
MW946228.1	Thailand	2011		1I	1I_K
KY586316.1	Thailand	2008		1I	1I_K
MW946200.1	Thailand	2006		1I	1I_K
KY586318.1	Thailand	2006		1I	1I_K
MW946250.1	Thailand	2006		1I	1I_K
KY586320.1	Thailand	2006		1I	1I_K
MN448617.1	Thailand	2011-07-07		1I	1I_K
MN448657.1	Thailand	2011-07-05		1I	1I_K
MN448621.1	Thailand	2011-08-11		1I	1I_K
MN448670.1	Thailand	2011-08-09		1I	1I_K
MN448671.1	Thailand	2011-08-15		1I	1I_K
MN448622.1	Thailand	2011-08-11		1I	1I_K
MN448674.1	Thailand	2011-09-05		1I	1I_K
MW946074.1	Thailand	2006		1I	1I_K
KY586319.1	Thailand	2006		1I	1I_K
MW945947.1	Thailand	2006		1I	1I_K
KY586321.1	Thailand	2006		1I	1I_K
KY586322.1	Thailand	2006		1I	1I_K
MW945802.1	Thailand	2010		1I	1I_K
MN448691.1	Thailand	2012-09-18		1I	1I_K
MW945956.1	Thailand	2006		1I	1I_K
MW945975.1	Thailand	2005		1I	1I_K
KY586324.1	Thailand	2006		1I	1I_K
KY586323.1	Thailand	2006		1I	1I_K
KY586325.1	Thailand	2006		1I	1I_K
MW946124.1	Thailand	2011		1I	1I_K
MN448634.1	Thailand	2010-07-07		1I	1I_K
MW945969.1	Thailand	2010		1I	1I_K
MW945970.1	Thailand	2006		1I	1I_K
MW946145.1	Thailand	2004		1I	1I_K
KY586326.1	Thailand	2003		1I	1I_K
MW945887.1	Thailand	2007		1I	1I_K
KY586340.1	Thailand	2006		1I	1I_K
MW946087.1	Thailand	2012		1I	1I_K
MN448636.1	Thailand	2010-08-10		1I	1I_K
KX951690.1	Taiwan	2007-06		1I	1I_K
KY586363.1	Thailand	2000		1I	1I_K
KY586364.1	Thailand	2002		1I	1I_K
MW945995.1	Thailand	2002		1I	1I_K
KY586365.1	Thailand	2001		1I	1I_K
JF937650.1	Vietnam	2008		1I	1I_K.7
HM181970.1	Vietnam	2008		1I	1I_K.7
FJ410274.1	Vietnam	2008		1I	1I_K.7
GU131697.1	Vietnam	2008		1I	1I_K.7
FJ410209.1	Vietnam	2007		1I	1I_K.7
FJ461317.1	Vietnam	2007		1I	1I_K.7
FJ410280.1	Vietnam	2008		1I	1I_K.7
JQ287667.1	Vietnam	2008		1I	1I_K.7
FJ461324.1	Vietnam	2007		1I	1I_K.7
GQ199818.1	Vietnam	2007		1I	1I_K.7
FJ410204.1	Vietnam	2007		1I	1I_K.7
FJ410211.1	Vietnam	2007		1I	1I_K.7
FJ410203.1	Vietnam	2007		1I	1I_K.7
FJ410250.1	Vietnam	2007		1I	1I_K.7
FJ882548.1	Vietnam	2007		1I	1I_K.7
FJ432736.1	Vietnam	2007		1I	1I_K.7
FJ410267.1	Vietnam	2008		1I	1I_K.7
GU131714.1	Vietnam	2008		1I	1I_K.7
GU131817.1	Vietnam	2008		1I	1I_K.7
FJ461331.1	Vietnam	2008		1I	1I_K.7
GU131816.1	Vietnam	2008		1I	1I_K.7
FJ461332.1	Vietnam	2008		1I	1I_K.7
FJ882557.1	Vietnam	2007		1I	1I_K.7
GQ199803.1	Vietnam	2007		1I	1I_K.7
FJ410234.1	Vietnam	2007		1I	1I_K.7
FJ882534.1	Vietnam	2006		1I	1I_K.7
GQ199828.1	Vietnam	2007		1I	1I_K.7
FJ882546.1	Vietnam	2007		1I	1I_K.7
FJ882547.1	Vietnam	2007		1I	1I_K.7
FJ882545.1	Vietnam	2007		1I	1I_K.7
EU482540.1	Vietnam	2006		1I	1I_K.7
GQ199772.1	Vietnam	2006		1I	1I_K.7
FJ898372.1	Vietnam	2007		1I	1I_K.7
FJ882516.1	Vietnam	2006		1I	1I_K.7
GQ868612.1	Vietnam	2006		1I	1I_K.7
FJ898420.1	Vietnam	2006		1I	1I_K.7
EU249491.1	Vietnam	2006		1I	1I_K.7
GU131752.1	Vietnam	2008		1I	1I_K.7
FJ461323.1	Vietnam	2007		1I	1I_K.7
FJ432734.1	Vietnam	2007		1I	1I_K.7
EU482525.1	Vietnam	2006		1I	1I_K.7
GU131725.1	Vietnam	2008		1I	1I_K.7
KF921952.1	Vietnam	2008		1I	1I_K.7
FJ898421.1	Vietnam	2006		1I	1I_K.7
FJ898395.1	Vietnam	2005		1I	1I_K.7
JF937597.1	Vietnam	2007		1I	1I_K.7
FJ461313.1	Vietnam	2007		1I	1I_K.7
FJ024434.1	Vietnam	2007		1I	1I_K.7
FJ024431.1	Vietnam	2007		1I	1I_K.7
EU660412.1	Vietnam	2007		1I	1I_K.7
EU677159.1	Vietnam	2007		1I	1I_K.7
EU482707.1	Vietnam	2006		1I	1I_K.7
FJ432747.1	Vietnam	2007		1I	1I_K.7
FJ410232.1	Vietnam	2007		1I	1I_K.7
FJ410201.1	Vietnam	2007		1I	1I_K.7
FJ410257.1	Vietnam	2008		1I	1I_K.7
GQ199792.1	Vietnam	2007		1I	1I_K.7
FJ882536.1	Vietnam	2006		1I	1I_K.7
FJ906728.1	Vietnam	2007		1I	1I_K.7
FJ373296.1	Vietnam	2006		1I	1I_K.7
FJ882528.1	Vietnam	2006		1I	1I_K.7
EU660390.1	Vietnam	2006		1I	1I_K.7
FJ639677.1	Cambodia	2003		1I	1I_K.7
FJ639680.1	Cambodia	2003		1I	1I_K.7
FJ639681.1	Cambodia	2003		1I	1I_K.7
KF955445.1	Cambodia	2003		1I	1I_K.7
FJ882563.1	Vietnam	2003		1I	1I_K.7
FJ882562.1	Vietnam	2003		1I	1I_K.7
FJ639682.1	Cambodia	2004		1I	1I_K.7
GQ868619.1	Cambodia	2003		1I	1I_K.7
FJ639670.1	Cambodia	2001		1I	1I_K.7
MW946221.1	Thailand	2006		1I	1I_K.7
FJ639669.1	Cambodia	2000		1I	1I_K.7
FJ639672.1	Cambodia	2001		1I	1I_K.7
KY586366.1	Thailand	2001		1I	1I_K.7
MW945798.1	Thailand	1999		1I	1I_K
MW946024.1	Thailand	1995		1I	1I
KY586367.1	Thailand	1995		1I	1I
KY586368.1	Thailand	1995		1I	1I
MW945874.1	Thailand	1995		1I	1I
MW946069.1	Thailand	1999		1I	1I
KY586369.1	Thailand	1995		1I	1I
MW945892.1	Thailand	1996		1I	1I
MW946111.1	Thailand	1997		1I	1I
KY586370.1	Thailand	1998		1I	1I
MW945772.1	Thailand	1998		1I	1I
MN018312.1	China	2015-09-05		1I	1I_J
MG840550.1	China	2015		1I	1I_J
MN018311.1	China	2015-08-29		1I	1I_J
MG840549.1	China	2015		1I	1I_J
MN018313.1	China	2015-09-08		1I	1I_J
MG840552.1	China	2015		1I	1I_J
MN018296.1	China	2015-09-10		1I	1I_J
MG840548.1	China	2015		1I	1I_J
KX620454.1	China	2014		1I	1I_J
MF033222.1	Singapore	2014-07		1I	1I_J
KY672933.1	China	2015-08-08		1I	1I_J
MW946244.1	Thailand	2013		1I	1I_J
MW946026.1	Thailand	2012		1I	1I_J
MW945963.1	Thailand	2010		1I	1I_J
MW945968.1	Thailand	2010		1I	1I_J
MW945786.1	Thailand	2006		1I	1I_J
MW793709.1	Myanmar	2018-07		1I	1I_J
FJ687432.1	Thailand	2001		1I	1I_J
FJ687433.1	Thailand	2001		1I	1I_J
KY586310.1	Thailand	2001		1I	1I_J
FJ687430.1	Thailand	2001		1I	1I_J
MW945782.1	Thailand	2000		1I	1I_J
KY586306.1	Thailand	2000		1I	1I_J
MW946219.1	Thailand	2000		1I	1I_J
MW946249.1	Thailand	2001		1I	1I_J
KY586307.1	Thailand	2001		1I	1I_J
KY586309.1	Thailand	2001		1I	1I_J
MW945788.1	Thailand	2001		1I	1I_J
MW946092.1	Thailand	2001		1I	1I_J
KY586308.1	Thailand	2000		1I	1I_J
MW945882.1	Thailand	2000		1I	1I_J
MW945869.1	Thailand	2000		1I	1I_J
MW946201.1	Thailand	2000		1I	1I_J
MW945811.1	Thailand	2005		1I	1I_J
MW946171.1	Thailand	2005		1I	1I_J
KY586311.1	Thailand	2006		1I	1I_J
MW945815.1	Thailand	2005		1I	1I_J
ON038481.1	Thailand	2004-11-03		1I	1I_J
MN933656.1	China	2014-09-23		1I	1I_J
KT827371.1	China	2014		1I	1I_J
KY672937.1	China	2014-08-01		1I	1I_J
KY672939.1	China	2014-08-13		1I	1I_J
KY672938.1	China	2014-08-08		1I	1I_J
KY672940.1	China	2014-09-18		1I	1I_J
MW945833.1	Thailand	2012		1I	1I_J
MW946019.1	Thailand	2013		1I	1I_J
MW945856.1	Myanmar	2005		1I	1I_J
MT397277.1	Thailand	2015-11		1I	1I_J
MT397276.1	Thailand	2015-11		1I	1I_J
JF459993.1	Myanmar	2002		1I	1I_J
MW945806.1	Thailand	1998		1I	1I
MW946241.1	Thailand	1996		1I	1I
KY586374.1	Thailand	2001		1I	1I
KY586375.1	Thailand	2001		1I	1I
MW945895.1	Thailand	2000		1I	1I
MW945821.1	Thailand	2001		1I	1I
MW945827.1	Thailand	2000		1I	1I
MW945992.1	Thailand	2000		1I	1I
KY586372.1	Thailand	2000		1I	1I
KY586373.1	Thailand	2000		1I	1I
MW946012.1	Thailand	1999		1I	1I
MW945836.1	Thailand	2000		1I	1I
MW946085.1	Thailand	2002		1I	1I
MW946029.1	Thailand	2000		1I	1I
MW946090.1	Thailand	2000		1I	1I
MW946115.1	Thailand	2001		1I	1I
MW946021.1	Thailand	1999		1I	1I
MW945951.1	Thailand	1998		1I	1I
MW946135.1	Thailand	1999		1I	1I
MW945853.1	Thailand	1999		1I	1I
MW946209.1	Thailand	1999		1I	1I
MW946013.1	Thailand	1996		1I	1I
KY849745.1	Lao	2009-04-09		1I	1I
KC172835.1	Lao	2008-12-24		1I	1I
KC172829.1	Lao	2008-12-15		1I	1I
KC172830.1	Lao	2008-12-15		1I	1I
KY586380.1	Thailand	2001		1I	1I
MW946169.1	Thailand	2000		1I	1I
MW945914.1	Thailand	1998		1I	1I
KY586379.1	Thailand	1998		1I	1I
MW945842.1	Thailand	1998		1I	1I
MW945776.1	Thailand	1997		1I	1I
KY586377.1	Thailand	1998		1I	1I
KY586378.1	Thailand	2000		1I	1I
KY586376.1	Thailand	1998		1I	1I
MW946226.1	Thailand	1998		1I	1I
MW945990.1	Thailand	1998		1I	1I
MW946083.1	Thailand	1999		1I	1I
KY586381.1	Thailand	1995		1I	1I
MW945794.1	Thailand	1997		1I	1I
MW945858.1	Thailand	1997		1I	1I
KY496856.1	Taiwan	1998-09		1I	1I
MW945972.1	Thailand	1995		1I	1I
KY586382.1	Thailand	1995		1I	1I
MW946020.1	Thailand	1995		1I	1I
MW945950.1	Thailand	1998		1I	1I
KY586371.1	Thailand	2000		1I	1I
MW946121.1	Thailand	1999		1I	1I
MW946102.1	Thailand	1994		1I	1I
MW946086.1	Thailand	1994		1I	1I
MW946202.1	Thailand	1994		1I	1I
MW793684.1	Myanmar	2019-04		1I	1I_H.1
MW793687.1	Myanmar	2018-07		1I	1I_H.1
MW793683.1	Myanmar	2017-07		1I	1I_H.1
MW793685.1	Myanmar	2018-05		1I	1I_H.1
MW793688.1	Myanmar	2019-01		1I	1I_H.1
MW793686.1	Myanmar	2019-08		1I	1I_H.1
MW793690.1	Myanmar	2019-03		1I	1I_H.1
MW793689.1	Myanmar	2018-07		1I	1I_H.1
MW793691.1	Myanmar	2019-09		1I	1I_H.1
MF405201.1	China	2015-09-01		1I	1I_H.1
ON908214.1	Myanmar	2019-11-16		1I	1I_H.1
ON881145.1	Myanmar	2019-11-16		1I	1I_H.1
MN960676.1	China	2019-11-16		1I	1I_H.1
MW793693.1	Myanmar	2018-06		1I	1I_H.1
MW793695.1	Myanmar	2018-08		1I	1I_H.1
MW793694.1	Myanmar	2018-07		1I	1I_H.1
MW793692.1	Myanmar	2019-10		1I	1I_H.1
KY672941.1	China	2014-09-21		1I	1I_H.1
KY672942.1	China	2014-09-27		1I	1I_H.1
MW793680.1	Myanmar	2018-01		1I	1I_H.1
MW793678.1	Myanmar	2017-07		1I	1I_H.1
MW793679.1	Myanmar	2017-09		1I	1I_H.1
MW793681.1	Myanmar	2018-04		1I	1I_H.1
MW793682.1	Myanmar	2018-09		1I	1I_H.1
MW945810.1	Thailand	2013		1I	1I_H.1
KJ806946.2	Singapore	2013		1I	1I_H.1
MW946043.1	Thailand	2011		1I	1I_H.1
MW946217.1	Thailand	2011		1I	1I_H.1
MW945883.1	Thailand	2013		1I	1I_H.1
ON038491.1	Thailand	2013-04-14		1I	1I_H.1
MF033221.1	Singapore	2014-07		1I	1I_H.1
MN448641.1	Thailand	2010-11-01		1I	1I_H.1
MN448642.1	Thailand	2010-12-07		1I	1I_H.1
MN448639.1	Thailand	2010-09-27		1I	1I_H.1
MN448637.1	Thailand	2010-09-14		1I	1I_H.1
MN448598.1	Thailand	2010-09-28		1I	1I_H.1
KU509250.1	Thailand	2012		1I	1I_H.1
MW945965.1	Thailand	2011		1I	1I_H.1
MW946077.1	Thailand	2011		1I	1I_H.1
MN448623.1	Thailand	2011-11-29		1I	1I_H.1
MN448678.1	Thailand	2011-11-14		1I	1I_H.1
MN448679.1	Thailand	2011-11-28		1I	1I_H.1
MN448677.1	Thailand	2011-11-09		1I	1I_H.1
MN448680.1	Thailand	2011-11-28		1I	1I_H.1
MW945913.1	Thailand	2010		1I	1I_H.1
MN448638.1	Thailand	2010-09-23		1I	1I_H.1
MN448656.1	Thailand	2011-06-29		1I	1I_H.1
MN448666.1	Thailand	2011-08-02		1I	1I_H.1
MN448675.1	Thailand	2011-09-26		1I	1I_H.1
MN448616.1	Thailand	2011-07-01		1I	1I_H.1
MN448618.1	Thailand	2011-07-28		1I	1I_H.1
MN448663.1	Thailand	2011-07-26		1I	1I_H.1
MN448660.1	Thailand	2011-07-12		1I	1I_H.1
MN448659.1	Thailand	2011-07-11		1I	1I_H.1
MW945985.1	Thailand	2012		1I	1I_H.1
MW945998.1	Thailand	2013		1I	1I_H.1
MF033201.1	Singapore	2012-08		1I	1I_H.1
MW946094.1	Thailand	2012		1I	1I_H.1
MT921569.1	Australia	2013		1I	1I_H.1
MW945817.1	Thailand	2012		1I	1I_H.1
MW946078.1	Thailand	2013		1I	1I_H.1
MN621141.1	Thailand	2012-02-14		1I	1I_H.1
ON038488.1	Thailand	2011-09-18		1I	1I_H.1
MW945888.1	Thailand	2011		1I	1I_H.1
MW945991.1	Thailand	2011		1I	1I_H.1
MW946133.1	Thailand	2011		1I	1I_H.1
MW946050.1	Thailand	2011		1I	1I_H.1
MN448640.1	Thailand	2010-10-20		1I	1I_H.1
MW946006.1	Thailand	2010		1I	1I_H.1
MW946222.1	Thailand	2010		1I	1I_H.1
MW946096.1	Thailand	2010		1I	1I_H.1
MW946047.1	Thailand	2011		1I	1I_H.1
MN448619.1	Thailand	2011-07-28		1I	1I_H.1
MN448667.1	Thailand	2011-08-03		1I	1I_H.1
MW946064.1	Thailand	2011		1I	1I_H.1
MW946232.1	Thailand	2011		1I	1I_H.1
MW945785.1	Thailand	2010		1I	1I_H.1
MN448626.1	Thailand	2012-10-10		1I	1I_H.1
MN448629.1	Thailand	2012-10-10		1I	1I_H.1
MN448625.1	Thailand	2012-10-10		1I	1I_H.1
MN448627.1	Thailand	2012-10-10		1I	1I_H.1
MN448624.1	Thailand	2012-10-10		1I	1I_H.1
MN448694.1	Thailand	2012-10-09		1I	1I_H.1
MN448628.1	Thailand	2012-10-10		1I	1I_H.1
MW945909.1	Thailand	2012		1I	1I_H.1
MW946080.1	Thailand	2011		1I	1I_H.1
MN448597.1	Thailand	2009-11-11		1I	1I_H.1
MN448631.1	Thailand	2009-11-09		1I	1I_H.1
KT445956.1	Sri_Lanka	2012		1I	1I_H.1
KT445960.1	Sri_Lanka	2012		1I	1I_H.1
KT445958.1	Sri_Lanka	2012		1I	1I_H.1
KT445959.1	Sri_Lanka	2012		1I	1I_H.1
KT445957.1	Sri_Lanka	2012		1I	1I_H.1
KT445961.1	Sri_Lanka	2012		1I	1I_H.1
MN018303.1	China	2015-01-10		1I	1I_H.1
MG840553.1	China	2015		1I	1I_H.1
KP398852.1	Sri_Lanka	2014		1I	1I_H.1
KJ726662.1	Sri_Lanka	2012-04		1I	1I_H.1
KJ726663.1	Sri_Lanka	2012-02		1I	1I_H.1
KT445962.1	Sri_Lanka	2012		1I	1I_H.1
MF033196.1	Singapore	2011-10		1I	1I_H.1
KJ726665.1	Sri_Lanka	2012-02		1I	1I_H.1
KT445955.1	Sri_Lanka	2012		1I	1I_H.1
KT445963.1	Sri_Lanka	2012		1I	1I_H.1
KJ468234.1	Germany	2013		1I	1I_H.1
KJ726664.1	Sri_Lanka	2012-03		1I	1I_H.1
MK858138.2	India	2016-10-05		1I	1I_H.1
MF033219.1	Singapore	2014-06		1I	1I_H.1
MF033215.1	Singapore	2014-03		1I	1I_H.1
KJ755855.1	India	2013-07		1I	1I_H.1
ON123666.1	India	2018		1I	1I_H.1
MF033203.1	Singapore	2012-10		1I	1I_H.1
JN054255.1	Sri_Lanka	2010		1I	1I_H.1
MW945982.1	Thailand	2014		1I	1I_H.1
HQ891313.1	Sri_Lanka	2009		1I	1I_H.1
HQ891316.1	Sri_Lanka	2009		1I	1I_H.1
MW945942.1	Thailand	2014		1I	1I_H.1
HQ891315.1	Sri_Lanka	2009		1I	1I_H.1
MT006147.1	Sri_Lanka	2018-05-06		1I	1I_H.1
OQ080034.1	Sri_Lanka	2020-08-17		1I	1I_H.1
MN018320.1	China	2015-05-27		1I	1I_H.1
MG840551.1	China	2015		1I	1I_H.1
JN054256.1	Sri_Lanka	2009		1I	1I_H.1
HQ891314.1	Sri_Lanka	2009		1I	1I_H.1
KY586439.1	Thailand	2006		1I	1I_H.1
KY586438.1	Thailand	2006		1I	1I_H.1
KY586434.1	Thailand	2006		1I	1I_H.1
KY586435.1	Thailand	2006		1I	1I_H.1
KY586433.1	Thailand	2006		1I	1I_H.1
KY586436.1	Thailand	2006		1I	1I_H.1
KY586437.1	Thailand	2006		1I	1I_H.1
MK167005.1	China	2017-10-10		1I	1I_H.1
MK167006.1	China	2017-10-21		1I	1I_H.1
MK166997.1	China	2017-10-29		1I	1I_H.1
MK167018.1	China	2017-10-31		1I	1I_H.1
MK166992.1	China	2017-10-20		1I	1I_H.1
MK167003.1	China	2017-10-23		1I	1I_H.1
MK167013.1	China	2017-10-29		1I	1I_H.1
MG679800.1	Myanmar	2017-10-27		1I	1I_H.1
MW793700.1	Myanmar	2018-08		1I	1I_H.1
MW793703.1	Myanmar	2019-07		1I	1I_H.1
MW793702.1	Myanmar	2018-10		1I	1I_H.1
MN923081.1	China	2019-09-28		1I	1I_H.1
MW793701.1	Myanmar	2018-07		1I	1I_H.1
MW793697.1	Myanmar	2017-06		1I	1I_H.1
MW793699.1	Myanmar	2018-12		1I	1I_H.1
MW793696.1	Myanmar	2017-09		1I	1I_H.1
MW793698.1	Myanmar	2019-06		1I	1I_H.1
MW386867.1	China	2019-10		1I	1I_H.1
LC410183.1	Thailand	2017-04		1I	1I_H.1
MG679801.1	Myanmar	2017-10-27		1I	1I_H.1
MW793704.1	Myanmar	2018-11		1I	1I_H.1
MW793705.1	Myanmar	2019-05		1I	1I_H.1
MW793706.1	Myanmar	2019-04		1I	1I_H.1
KY672936.1	China	2015-07-06		1I	1I_H.1
KY672935.1	China	2015-10-17		1I	1I_H.1
KY672934.1	China	2015-10-22		1I	1I_H.1
KJ806941.2	Singapore	2013		1I	1I_H.1
MW946157.1	Thailand	2006		1I	1I_H.1
MW946187.1	Thailand	2006		1I	1I_H.1
KY586426.1	Thailand	2006		1I	1I_H.1
KY586427.1	Thailand	2006		1I	1I_H.1
MW945784.1	Thailand	2006		1I	1I_H.1
KY586428.1	Thailand	2006		1I	1I_H.1
MW946150.1	Thailand	2006		1I	1I_H.1
MW945994.1	Thailand	2006		1I	1I_H.1
MW946084.1	Thailand	2006		1I	1I_H.1
MW945843.1	Thailand	2006		1I	1I_H.1
MW946033.1	Thailand	2006		1I	1I_H.1
MN886915.1	China	2006-12-30		1I	1I_H.1
MN886924.1	China	2006-12-30		1I	1I_H.1
FJ196844.1	China	2006		1I	1I_H.1
KT827365.1	China	2006		1I	1I_H.1
KX225491.1	China	2015		1I	1I_H.1
FJ176779.1	China	2006		1I	1I_H.1
MW946155.1	Thailand	2006		1I	1I_H.1
MW946186.1	Thailand	2006		1I	1I_H.1
KY586429.1	Thailand	2006		1I	1I_H.1
MW945775.1	Thailand	2006		1I	1I_H.1
MW945903.1	Thailand	2006		1I	1I_H.1
MW945804.1	Thailand	2006		1I	1I_H.1
MW946143.1	Thailand	2006		1I	1I_H.1
MW945899.1	Thailand	2006		1I	1I_H.1
MW945935.1	Thailand	2014		1I	1I_H.1
MW945945.1	Thailand	2014		1I	1I_H.1
MW945943.1	Thailand	2014		1I	1I_H.1
KY672943.1	China	2013-10-08		1I	1I_H.1
MW946242.1	Thailand	2013		1I	1I_H.1
MW793707.1	Myanmar	2017-06		1I	1I_H.1
MW793708.1	Myanmar	2017-07		1I	1I_H.1
MN886914.1	China	2013-12-30		1I	1I_H.1
KX225490.1	China	2015		1I	1I_H.1
MF033210.1	Singapore	2013-08		1I	1I_H.1
KY672932.1	China	2015-06-14		1I	1I_H.1
KY672931.1	China	2015-06-09		1I	1I_H.1
MF033202.1	Singapore	2012-08		1I	1I_H.1
KY586430.1	Thailand	2006		1I	1I_H.1
KY586431.1	Thailand	2009		1I	1I_H.1
KY586432.1	Thailand	2006		1I	1I_H.1
MW945966.1	Thailand	2006		1I	1I_H
KY586422.1	Thailand	2006		1I	1I_H
KY586421.1	Thailand	2006		1I	1I_H
KY586419.1	Thailand	2006		1I	1I_H
KY586420.1	Thailand	2006		1I	1I_H
AB608787.1	Taiwan	2008		1I	1I_H
MW945988.1	Thailand	2006		1I	1I_H
MW946173.1	Thailand	2006		1I	1I_H
MW946113.1	Thailand	2006		1I	1I_H
KY586425.1	Thailand	2007		1I	1I_H
KY586424.1	Thailand	2006		1I	1I_H
KY586423.1	Thailand	2006		1I	1I_H
MW945932.1	Thailand	2003		1I	1I_H
KY586441.1	Thailand	2005		1I	1I_H
KY586440.1	Thailand	2005		1I	1I_H
MW946227.1	Thailand	2002		1I	1I_H
MW946197.1	Thailand	2003		1I	1I_H
KY586442.1	Thailand	2003		1I	1I_H
MW946114.1	Thailand	2002		1I	1I_H
MW945916.1	Thailand	2004		1I	1I_H
MW946051.1	Thailand	2004		1I	1I_H
KY586443.1	Thailand	2004		1I	1I_H
KY586444.1	Thailand	2007		1I	1I_H
MW945792.1	Thailand	2003		1I	1I_H
MW946097.1	Thailand	2005		1I	1I_H
KY586445.1	Thailand	2006		1I	1I_H
KY586446.1	Thailand	2006		1I	1I_H
MW945800.1	Thailand	2004		1I	1I_H
MW946005.1	Thailand	2004		1I	1I_H
MW945924.1	Thailand	2005		1I	1I_H
MW946063.1	Thailand	2004		1I	1I_H
MW946198.1	Thailand	2005		1I	1I_H
ON038482.1	Thailand	2005-01-30		1I	1I_H
KY586451.1	Thailand	2004		1I	1I_H
KY586450.1	Thailand	2004		1I	1I_H
MW946039.1	Thailand	2005		1I	1I_H
MW946066.1	Thailand	2005		1I	1I_H
KY586448.1	Thailand	2006		1I	1I_H
KY586449.1	Thailand	2006		1I	1I_H
MW946023.1	Thailand	2004		1I	1I_H
MW946057.1	Thailand	2006		1I	1I_H
MW946231.1	Thailand	2005		1I	1I_H
MW946028.1	Thailand	2005		1I	1I_H
KY586447.1	Thailand	2004		1I	1I_H
MW946025.1	Thailand	2004		1I	1I_H
MW946237.1	Thailand	2004		1I	1I_H
MW945944.1	Thailand	2004		1I	1I_H
MW945809.1	Thailand	1995		1I	1I_H
MW945939.1	Thailand	1995		1I	1I_H
MW945905.1	Thailand	1995		1I	1I_H
MW946168.1	Thailand	1995		1I	1I_H
MW945955.1	Thailand	2003		1I	1I_H
MW945997.1	Thailand	2002		1I	1I_H
MW946211.1	Thailand	2003		1I	1I_H
MW945855.1	Thailand	2001		1I	1I_H
MW946056.1	Thailand	2003		1I	1I_H
KY586452.1	Thailand	2002		1I	1I_H
MW946000.1	Thailand	2001		1I	1I_H
KY586453.1	Thailand	2002		1I	1I_H
KY849706.1	Lao	2008-10-22		1I	1I_H
KY849739.1	Lao	2010-10-19		1I	1I_H
KY849728.1	Lao	2009-12-04		1I	1I_H
KY849725.1	Lao	2009-09-03		1I	1I_H
KY849702.1	Lao	2010-07-24		1I	1I_H
KY849703.1	Lao	2010-08-17		1I	1I_H
KY849730.1	Lao	2010-07-18		1I	1I_H
KY849747.1	Lao	2010-07-06		1I	1I_H
KY849738.1	Lao	2010-10-18		1I	1I_H
KY849746.1	Lao	2009-08-12		1I	1I_H
KY849724.1	Lao	2009-07-07		1I	1I_H
KY849729.1	Lao	2009-12-24		1I	1I_H
MZ857203.1	Gambia	2010		1I	1I_H
KY849732.1	Lao	2010-07-27		1I	1I_H
KY849737.1	Lao	2010-10-13		1I	1I_H
KY849736.1	Lao	2010-08-30		1I	1I_H
MW946172.1	Thailand	2011		1I	1I_H
MW945936.1	Thailand	2011		1I	1I_H
MW946110.1	Thailand	2010		1I	1I_H
KY849731.1	Lao	2010-07-23		1I	1I_H
MW946218.1	Thailand	2010		1I	1I_H
ON038485.1	Thailand	2010-11-12		1I	1I_H
MW945981.1	Thailand	2010		1I	1I_H
KY849726.1	Lao	2009-09-24		1I	1I_H
KY849733.1	Lao	2010-08-23		1I	1I_H
KY849735.1	Lao	2010-08-26		1I	1I_H
KY849734.1	Lao	2010-08-26		1I	1I_H
KY586460.1	Thailand	2006		1I	1I_H
MW945838.1	Thailand	2006		1I	1I_H
MW946142.1	Thailand	2006		1I	1I_H
MW945825.1	Thailand	2006		1I	1I_H
KY586459.1	Thailand	2006		1I	1I_H
MW945828.1	Thailand	2006		1I	1I_H
MW945857.1	Thailand	2006		1I	1I_H
MW945929.1	Thailand	2006		1I	1I_H
MW945954.1	Thailand	2006		1I	1I_H
MW946112.1	Thailand	2006		1I	1I_H
MW946183.1	Thailand	2006		1I	1I_H
KY586461.1	Thailand	2006		1I	1I_H
MW946031.1	Thailand	2005		1I	1I_H
MW946139.1	Thailand	2006		1I	1I_H
MW946213.1	Thailand	2006		1I	1I_H
KY586462.1	Thailand	2006		1I	1I_H
KY586455.1	Thailand	2006		1I	1I_H
KY586458.1	Thailand	2006		1I	1I_H
KY586456.1	Thailand	2006		1I	1I_H
KY586457.1	Thailand	2006		1I	1I_H
KY586454.1	Thailand	2006		1I	1I_H
MW945789.1	Thailand	2006		1I	1I_H
MW946181.1	Thailand	2005		1I	1I_H
MW945983.1	Thailand	2004		1I	1I_H
MW946152.1	Thailand	2005		1I	1I_H
KY586463.1	Thailand	2006		1I	1I_H
KY586464.1	Thailand	2005		1I	1I_H
KY586465.1	Thailand	2004		1I	1I_H
MW945880.1	Thailand	2003		1I	1I_H
KY586466.1	Thailand	2002		1I	1I_H
KY586467.1	Thailand	2001		1I	1I_H
MW945958.1	Thailand	2003		1I	1I_H
MW945962.1	Thailand	2003		1I	1I_H
MW946149.1	Thailand	2003		1I	1I_H
MW946001.1	Thailand	2003		1I	1I_H
MW946022.1	Thailand	2002		1I	1I_H
MW945922.1	Thailand	2006		1I	1I_H
MW946161.1	Thailand	2006		1I	1I_H
MW945949.1	Thailand	2001		1I	1I_H
MW946109.1	Thailand	2003		1I	1I_H
ON038478.1	Thailand	2003-05-24		1I	1I_H
MW945978.1	Thailand	2000		1I	1I_H
MW946235.1	Thailand	2001		1I	1I_H
KY586469.1	Thailand	2001		1I	1I_H
KY586468.1	Thailand	2001		1I	1I_H
GU131829.1	Vietnam	2008		1I	1I_H.2
FJ461307.1	Vietnam	2008		1I	1I_H.2
GU131736.1	Vietnam	2008		1I	1I_H.2
GU131712.1	Vietnam	2008		1I	1I_H.2
GU131802.1	Vietnam	2008		1I	1I_H.2
GU131709.1	Vietnam	2008		1I	1I_H.2
GU131749.1	Vietnam	2008		1I	1I_H.2
FJ461328.1	Vietnam	2007		1I	1I_H.2
HM181965.1	Vietnam	2008		1I	1I_H.2
GU131801.1	Vietnam	2008		1I	1I_H.2
GU131678.1	Vietnam	2008		1I	1I_H.2
GU131773.1	Vietnam	2008		1I	1I_H.2
FJ410286.1	Vietnam	2008		1I	1I_H.2
GU131680.1	Vietnam	2008		1I	1I_H.2
GU131711.1	Vietnam	2008		1I	1I_H.2
GU131764.1	Vietnam	2008		1I	1I_H.2
FJ410220.1	Vietnam	2008		1I	1I_H.2
GU131713.1	Vietnam	2008		1I	1I_H.2
GU131830.1	Vietnam	2008		1I	1I_H.2
JF937619.1	Vietnam	2008		1I	1I_H.2
FJ410212.1	Vietnam	2007		1I	1I_H.2
EU482811.1	Vietnam	2006		1I	1I_H.2
HM181952.1	Cambodia	2007		1I	1I_H.2
MW946067.1	Thailand	2003		1I	1I_H
KY586414.1	Thailand	2006		1I	1I_H
MW946176.1	Thailand	2002		1I	1I_H
MW945837.1	Thailand	2006		1I	1I_H
MW946095.1	Thailand	2006		1I	1I_H
MW946017.1	Thailand	2006		1I	1I_H
KY586411.1	Thailand	2006		1I	1I_H
KY586412.1	Thailand	2006		1I	1I_H
MW945862.1	Thailand	2004		1I	1I_H
MW946081.1	Thailand	2004		1I	1I_H
MW945928.1	Thailand	2004		1I	1I_H
MW946072.1	Thailand	2004		1I	1I_H
ON038480.1	Thailand	2004-06-13		1I	1I_H
MW945904.1	Thailand	2004		1I	1I_H
MW946182.1	Thailand	2004		1I	1I_H
MW946003.1	Thailand	2002		1I	1I_H
KY586413.1	Thailand	2002		1I	1I_H
MW946015.1	Thailand	2002		1I	1I_H
KY586408.1	Thailand	2002		1I	1I_H
MW946223.1	Thailand	2003		1I	1I_H
KY586407.1	Thailand	2002		1I	1I_H
KY586406.1	Thailand	2002		1I	1I_H
KY586405.1	Thailand	2002		1I	1I_H
MW945864.1	Thailand	2003		1I	1I_H
MW945876.1	Thailand	2003		1I	1I_H
MW946156.1	Thailand	2003		1I	1I_H
MW946234.1	Thailand	2002		1I	1I_H
MW946170.1	Thailand	2002		1I	1I_H
MW945898.1	Thailand	2002		1I	1I_H
KY586409.1	Thailand	2004		1I	1I_H
ON038479.1	Thailand	2003-09-28		1I	1I_H
MW945894.1	Thailand	2002		1I	1I_H
MW946002.1	Thailand	2003		1I	1I_H
MW945996.1	Thailand	2001		1I	1I_H
MW945918.1	Thailand	2006		1I	1I_H.3
KY586387.1	Thailand	2006		1I	1I_H.3
KY586388.1	Thailand	2006		1I	1I_H.3
MW945803.1	Thailand	2006		1I	1I_H.3
MW946164.1	Thailand	2006		1I	1I_H.3
KY586389.1	Thailand	2006		1I	1I_H.3
MW946070.1	Thailand	2006		1I	1I_H.3
MW946132.1	Thailand	2006		1I	1I_H.3
KY586390.1	Thailand	2006		1I	1I_H.3
KY849741.1	Lao	2008-10-06		1I	1I_H.3
KC172834.1	Lao	2008-10-06		1I	1I_H.3
KY586383.1	Thailand	2006		1I	1I_H.3
KY586384.1	Thailand	2006		1I	1I_H.3
KY586385.1	Thailand	2006		1I	1I_H.3
KY586386.1	Thailand	2006		1I	1I_H.3
KY586391.1	Thailand	2006		1I	1I_H.3
KY586392.1	Thailand	2006		1I	1I_H.3
MW945823.1	Thailand	2006		1I	1I_H.3
KY586393.1	Thailand	2006		1I	1I_H.3
MW946105.1	Thailand	2006		1I	1I_H.3
KY586395.1	Thailand	2006		1I	1I_H.3
KY586394.1	Thailand	2006		1I	1I_H.3
MW945999.1	Thailand	2005		1I	1I_H.3
KY586396.1	Thailand	2004		1I	1I_H.3
MW945886.1	Thailand	2004		1I	1I_H
AY732479.1	Thailand	2001		1I	1I_H
KY586397.1	Thailand	2006		1I	1I_H
KY586398.1	Thailand	2006		1I	1I_H
MW946248.1	Thailand	2006		1I	1I_H
KY586399.1	Thailand	2006		1I	1I_H
MW945831.1	Thailand	2005		1I	1I_H
MW946147.1	Thailand	2005		1I	1I_H
KY586401.1	Thailand	2006		1I	1I_H
KY586400.1	Thailand	2006		1I	1I_H
AY732482.1	Thailand	2001		1I	1I_H
MW946034.1	Thailand	2002		1I	1I_H
MW945805.1	Thailand	2005		1I	1I_H
MW946216.1	Thailand	2005		1I	1I_H
MW945938.1	Thailand	2003		1I	1I_H
KY586402.1	Thailand	2003		1I	1I_H
MW946144.1	Thailand	2002		1I	1I_H
KY586403.1	Thailand	2002		1I	1I_H
MW945941.1	Thailand	2001		1I	1I_H
MW946108.1	Thailand	2001		1I	1I_H
MW946068.1	Thailand	2003		1I	1I_H
KY586418.1	Thailand	2002		1I	1I_H
MW946188.1	Thailand	2001		1I	1I_H
MW945780.1	Thailand	2002		1I	1I_H
MW945872.1	Thailand	2002		1I	1I_H
KY586416.1	Thailand	2001		1I	1I_H
KY586417.1	Thailand	2001		1I	1I_H
MW946106.1	Thailand	2002		1I	1I_H
KY586404.1	Thailand	2002		1I	1I_H
KY586410.1	Thailand	2000		1I	1I_H
KY586415.1	Thailand	2001		1I	1I_H
MW946199.1	Thailand	2000		1I	1I_H
MW946162.1	Thailand	2001		1I	1I_H
MW946236.1	Thailand	2001		1I	1I_H
MW945851.1	Thailand	2001		1I	1I_H
MW946137.1	Thailand	2001		1I	1I_H
MW946229.1	Thailand	2006		1I	1I_H
KY586476.1	Thailand	2006		1I	1I_H
KY586475.1	Thailand	2006		1I	1I_H
MW945930.1	Thailand	2006		1I	1I_H
MW945957.1	Thailand	2006		1I	1I_H
KY586474.1	Thailand	2006		1I	1I_H
KY586473.1	Thailand	2006		1I	1I_H
MW946042.1	Thailand	2006		1I	1I_H
KY586471.1	Thailand	2006		1I	1I_H
MW946089.1	Thailand	2005		1I	1I_H
KY586470.1	Thailand	2006		1I	1I_H
KY586472.1	Thailand	2006		1I	1I_H
MW945778.1	Thailand	2004		1I	1I_H
MW945917.1	Thailand	2003		1I	1I_H
MW946037.1	Thailand	2003		1I	1I_H
MW946204.1	Thailand	2002		1I	1I_H
MW945787.1	Thailand	2003		1I	1I_H
KY586477.1	Thailand	2001		1I	1I_H
KY586481.1	Thailand	2003		1I	1I_H
FJ687426.1	Thailand	2001		1I	1I_H
FJ687427.1	Thailand	2001		1I	1I_H
FJ687428.1	Thailand	2001		1I	1I_H
FJ850068.1	Thailand	2001		1I	1I_H
FJ687429.1	Thailand	2001		1I	1I_H
FJ687431.1	Thailand	2001		1I	1I_H
MW946076.1	Thailand	2001		1I	1I_H
MW945927.1	Thailand	2000		1I	1I_H
MW946243.1	Thailand	2002		1I	1I_H
KY586479.1	Thailand	2002		1I	1I_H
KY586478.1	Thailand	2001		1I	1I_H
MW946009.1	Thailand	2002		1I	1I_H
KY586480.1	Thailand	2002		1I	1I_H
KY586482.1	Thailand	1998		1I	1I_H
MW945846.1	Thailand	1999		1I	1I_H
MW945973.1	Thailand	1997		1I	1I_H
MW946178.1	Thailand	1997		1I	1I_H
MW946134.1	Thailand	1996		1I	1I
MW945861.1	Thailand	1995		1I	1I
MW946054.1	Thailand	1995		1I	1I
MW946196.1	Thailand	1995		1I	1I
KY586483.1	Thailand	1995		1I	1I
KY586484.1	Thailand	1995		1I	1I
GU131740.1	Vietnam	2008		1I	1I_G
GU131758.1	Vietnam	2008		1I	1I_G
GU131759.1	Vietnam	2008		1I	1I_G
GU131784.1	Vietnam	2008		1I	1I_G
EU677152.1	Vietnam	2007		1I	1I_G
GU131765.1	Vietnam	2008		1I	1I_G
FJ461308.1	Vietnam	2008		1I	1I_G
EU482820.1	Vietnam	2006		1I	1I_G
GU131778.1	Vietnam	2008		1I	1I_G
FJ410262.1	Vietnam	2008		1I	1I_G
FJ882527.1	Vietnam	2006		1I	1I_G
FJ882531.1	Vietnam	2006		1I	1I_G
FJ882530.1	Vietnam	2006		1I	1I_G
FJ882538.1	Vietnam	2006		1I	1I_G
GQ199807.1	Vietnam	2007		1I	1I_G
JQ287663.1	Vietnam	2007		1I	1I_G
FJ882535.1	Vietnam	2006		1I	1I_G
EU482817.1	Vietnam	2006		1I	1I_G
EU660396.1	Vietnam	2006		1I	1I_G
EU482814.1	Vietnam	2006		1I	1I_G
FJ898391.1	Vietnam	2005		1I	1I_G
EU482528.1	Vietnam	2006		1I	1I_G
GU131780.1	Vietnam	2008		1I	1I_G
GU131799.1	Vietnam	2008		1I	1I_G
GU131700.1	Vietnam	2008		1I	1I_G
FJ882558.1	Vietnam	2007		1I	1I_G
GQ199797.1	Vietnam	2007		1I	1I_G
EU677160.1	Vietnam	2007		1I	1I_G
FJ882552.1	Vietnam	2007		1I	1I_G
GQ199788.1	Vietnam	2007		1I	1I_G
FJ432730.1	Vietnam	2007		1I	1I_G
FJ410199.1	Vietnam	2007		1I	1I_G
EU726781.1	Vietnam	2007		1I	1I_G
EU677164.1	Vietnam	2007		1I	1I_G
EU482712.1	Vietnam	2007		1I	1I_G
FJ898431.1	Vietnam	2006		1I	1I_G
GQ199856.1	Vietnam	2006		1I	1I_G
FJ882525.1	Vietnam	2006		1I	1I_G
EU482807.1	Vietnam	2006		1I	1I_G
FJ432735.1	Vietnam	2007		1I	1I_G
FJ461312.1	Vietnam	2007		1I	1I_G
HM631850.1	Vietnam	2008		1I	1I_G
GQ199824.1	Vietnam	2007		1I	1I_G
GQ199773.1	Vietnam	2007		1I	1I_G
EU482803.1	Vietnam	2006		1I	1I_G
FJ882539.1	Vietnam	2006		1I	1I_G
FJ882540.1	Vietnam	2006		1I	1I_G
EU249493.1	Vietnam	2006		1I	1I_G
FJ898375.1	Vietnam	2007		1I	1I_G
FJ410207.1	Vietnam	2007		1I	1I_G
EU482816.1	Vietnam	2006		1I	1I_G
EU482808.1	Vietnam	2006		1I	1I_G
FJ432739.1	Vietnam	2007		1I	1I_G
FJ432744.1	Vietnam	2007		1I	1I_G
GQ199808.1	Vietnam	2007		1I	1I_G
GQ199816.1	Vietnam	2007		1I	1I_G
GU131679.1	Vietnam	2008		1I	1I_G
FJ410243.1	Vietnam	2008		1I	1I_G
GQ868608.1	Vietnam	2007		1I	1I_G
EU482505.1	Vietnam	2007		1I	1I_G
FJ882517.1	Vietnam	2006		1I	1I_G
EU482813.1	Vietnam	2006		1I	1I_G
KF921936.1	Vietnam	2006		1I	1I_G
GQ199842.1	Vietnam	2006		1I	1I_G
GQ199854.1	Vietnam	2006		1I	1I_G
FJ898387.1	Vietnam	2005		1I	1I_G
GQ199789.1	Vietnam	2007		1I	1I_G
FJ410191.1	Vietnam	2008		1I	1I_G
FJ859029.1	Vietnam	2007		1I	1I_G
GU131818.1	Vietnam	2008		1I	1I_G
JN093516.1	Vietnam	2008		1I	1I_G
GU131821.1	Vietnam	2008		1I	1I_G
EU482795.1	Vietnam	2006		1I	1I_G
EU482802.1	Vietnam	2006		1I	1I_G
EU249490.1	Vietnam	2006		1I	1I_G
GQ199841.1	Vietnam	2006		1I	1I_G
GQ199821.1	Vietnam	2007		1I	1I_G
EU482815.1	Vietnam	2006		1I	1I_G
FJ410244.1	Vietnam	2008		1I	1I_G
EU482797.1	Vietnam	2006		1I	1I_G
FJ410249.1	Vietnam	2008		1I	1I_G
GQ868606.1	Vietnam	2006		1I	1I_G
EU482800.1	Vietnam	2006		1I	1I_G
FJ410235.1	Vietnam	2008		1I	1I_G
FJ410240.1	Vietnam	2008		1I	1I_G
EU482533.1	Vietnam	2006		1I	1I_G
GQ199851.1	Vietnam	2006		1I	1I_G
FJ898411.1	Vietnam	2006		1I	1I_G
FJ882526.1	Vietnam	2006		1I	1I_G
FJ898417.1	Vietnam	2006		1I	1I_G
KF921934.1	Vietnam	2006		1I	1I_G
GQ199853.1	Vietnam	2006		1I	1I_G
FJ898430.1	Vietnam	2006		1I	1I_G
GQ868613.1	Vietnam	2006		1I	1I_G
FJ898422.1	Vietnam	2006		1I	1I_G
FJ898419.1	Vietnam	2006		1I	1I_G
GQ199847.1	Vietnam	2006		1I	1I_G
GU131698.1	Vietnam	2008		1I	1I_G
GU131809.1	Vietnam	2008		1I	1I_G
KF921944.1	Vietnam	2008		1I	1I_G
GU131688.1	Vietnam	2008		1I	1I_G
GU131796.1	Vietnam	2008		1I	1I_G
GU131805.1	Vietnam	2008		1I	1I_G
JF937615.1	Vietnam	2008		1I	1I_G
GU131734.1	Vietnam	2008		1I	1I_G
GU131717.1	Vietnam	2008		1I	1I_G
GQ199780.1	Vietnam	2007		1I	1I_G
FJ882521.1	Vietnam	2006		1I	1I_G
EU482527.1	Vietnam	2006		1I	1I_G
FJ906965.1	Vietnam	2007		1I	1I_G
EU482819.1	Vietnam	2006		1I	1I_G
FJ898397.1	Vietnam	2006		1I	1I_G
FJ898401.1	Vietnam	2006		1I	1I_G
FJ898403.1	Vietnam	2006		1I	1I_G
FJ898388.1	Vietnam	2005		1I	1I_G
GU131687.1	Vietnam	2008		1I	1I_G
FJ410227.1	Vietnam	2007		1I	1I_G
FJ410256.1	Vietnam	2008		1I	1I_G
FJ410281.1	Vietnam	2008		1I	1I_G
GU131692.1	Vietnam	2008		1I	1I_G
FJ410242.1	Vietnam	2008		1I	1I_G
GQ199813.1	Vietnam	2007		1I	1I_G
FJ898381.1	Vietnam	2007		1I	1I_G
GQ199826.1	Vietnam	2007		1I	1I_G
FJ906964.1	Vietnam	2007		1I	1I_G
EU482532.1	Vietnam	2006		1I	1I_G
EU482804.1	Vietnam	2006		1I	1I_G
HE795086.1	France	2008-08-05		1I	1I_G
EU660391.1	Vietnam	2006		1I	1I_G
GQ199806.1	Vietnam	2007		1I	1I_G
FJ898402.1	Vietnam	2006		1I	1I_G
FJ182032.1	Vietnam	2007		1I	1I_G
EU677150.1	Vietnam	2007		1I	1I_G
FJ182035.1	Vietnam	2007		1I	1I_G
EU677162.1	Vietnam	2007		1I	1I_G
EU677175.1	Vietnam	2007		1I	1I_G
FJ024459.1	Vietnam	2007		1I	1I_G
FJ182020.1	Vietnam	2007		1I	1I_G
FJ182024.1	Vietnam	2007		1I	1I_G
GU131741.1	Vietnam	2008		1I	1I_G
FJ898399.1	Vietnam	2006		1I	1I_G
FJ898400.1	Vietnam	2006		1I	1I_G
FJ898426.1	Vietnam	2006		1I	1I_G
FJ882519.1	Vietnam	2006		1I	1I_G
FJ898418.1	Vietnam	2006		1I	1I_G
JF937603.1	Vietnam	2008		1I	1I_G
GU131781.1	Vietnam	2008		1I	1I_G
FJ410254.1	Vietnam	2008		1I	1I_G
FJ410226.1	Vietnam	2008		1I	1I_G
GU131744.1	Vietnam	2008		1I	1I_G
GU131772.1	Vietnam	2008		1I	1I_G
GU131754.1	Vietnam	2008		1I	1I_G
KF921951.1	Vietnam	2008		1I	1I_G
GU131686.1	Vietnam	2008		1I	1I_G
GQ199814.1	Vietnam	2007		1I	1I_G
FJ410246.1	Vietnam	2008		1I	1I_G
FJ882529.1	Vietnam	2006		1I	1I_G
KT827369.1	China	2011		1I	1I_G
GU131751.1	Vietnam	2008		1I	1I_G
GQ199800.1	Vietnam	2007		1I	1I_G
FJ410252.1	Vietnam	2007		1I	1I_G
GU131722.1	Vietnam	2008		1I	1I_G
FJ410279.1	Vietnam	2008		1I	1I_G
GU131762.1	Vietnam	2008		1I	1I_G
GQ199840.1	Vietnam	2006		1I	1I_G
FJ639674.1	Cambodia	2002		1I	1I_G
FJ562101.1	Vietnam	2007		1I	1I_G
FJ410253.1	Vietnam	2007		1I	1I_G
FJ410216.1	Vietnam	2007		1I	1I_G
GQ199798.1	Vietnam	2007		1I	1I_G
GQ199801.1	Vietnam	2007		1I	1I_G
EU482477.1	Vietnam	2007		1I	1I_G
FJ205882.1	Vietnam	2007		1I	1I_G
FJ024436.1	Vietnam	2007		1I	1I_G
FJ182034.1	Vietnam	2007		1I	1I_G
HM181961.1	Vietnam	2008		1I	1I_G
FJ410248.1	Vietnam	2008		1I	1I_G
FJ410268.1	Vietnam	2008		1I	1I_G
FJ410273.1	Vietnam	2008		1I	1I_G
GQ199799.1	Vietnam	2007		1I	1I_G
FJ410238.1	Vietnam	2008		1I	1I_G
FJ898378.1	Vietnam	2007		1I	1I_G
JF937599.1	Vietnam	2006		1I	1I_G
EU482536.1	Vietnam	2006		1I	1I_G
EU482826.1	Vietnam	2006		1I	1I_G
FJ882532.1	Vietnam	2006		1I	1I_G
FJ898413.1	Vietnam	2006		1I	1I_G
EU482538.1	Vietnam	2006		1I	1I_G
EU482828.1	Vietnam	2006		1I	1I_G
GQ199817.1	Vietnam	2007		1I	1I_G
GQ199820.1	Vietnam	2007		1I	1I_G
EU482484.1	Vietnam	2007		1I	1I_G
FJ898384.1	Vietnam	2007		1I	1I_G
FJ898377.1	Vietnam	2007		1I	1I_G
EU482488.1	Vietnam	2007		1I	1I_G
FJ461339.1	Vietnam	2008		1I	1I_G
EU482809.1	Vietnam	2006		1I	1I_G
GU131689.1	Vietnam	2008		1I	1I_G
EU482480.1	Vietnam	2006		1I	1I_G
EU482706.1	Vietnam	2006		1I	1I_G
EU482491.1	Vietnam	2007		1I	1I_G
EU482714.1	Vietnam	2007		1I	1I_G
EU660402.1	Vietnam	2006		1I	1I_G
FJ898398.1	Vietnam	2006		1I	1I_G
EU687247.1	Vietnam	2006		1I	1I_G
GQ199845.1	Vietnam	2006		1I	1I_G
FJ898410.1	Vietnam	2006		1I	1I_G
KF921939.1	Vietnam	2008		1I	1I_G
GU131730.1	Vietnam	2008		1I	1I_G
GU131767.1	Vietnam	2008		1I	1I_G
GU131786.1	Vietnam	2008		1I	1I_G
GU131684.1	Vietnam	2008		1I	1I_G
HM181963.1	Vietnam	2008		1I	1I_G
GU131811.1	Vietnam	2008		1I	1I_G
FJ882555.1	Vietnam	2007		1I	1I_G
GU131756.1	Vietnam	2008		1I	1I_G
GU131794.1	Vietnam	2008		1I	1I_G
GQ199811.1	Vietnam	2007		1I	1I_G
FJ432746.1	Vietnam	2007		1I	1I_G
JF937602.1	Vietnam	2008		1I	1I_G
EU482793.1	Vietnam	2006		1I	1I_G
EU482534.1	Vietnam	2006		1I	1I_G
EU482798.1	Vietnam	2006		1I	1I_G
EU660392.1	Vietnam	2006		1I	1I_G
FJ882551.1	Vietnam	2007		1I	1I_G
EU249492.1	Vietnam	2006		1I	1I_G
EU482810.1	Vietnam	2006		1I	1I_G
EU482790.1	Vietnam	2003		1I	1I_G
GQ868618.1	Cambodia	2003		1I	1I_G
HM181939.1	Cambodia	2006		1I	1I_G
HM181945.1	Cambodia	2007		1I	1I_G
HM181944.1	Cambodia	2007		1I	1I_G
HM181951.1	Cambodia	2007		1I	1I_G
JQ287665.1	Cambodia	2007		1I	1I_G
HM181942.1	Cambodia	2006		1I	1I_G
HQ624983.1	Cambodia	2007		1I	1I_G
FJ639691.1	Cambodia	2007		1I	1I_G
KF955440.1	Cambodia	2007		1I	1I_G
FJ639696.1	Cambodia	2007		1I	1I_G
GU131890.1	Cambodia	2006		1I	1I_G
FJ639687.1	Cambodia	2006		1I	1I_G
GQ868630.1	Cambodia	2006		1I	1I_G
GU131926.1	Cambodia	2006		1I	1I_G
GQ868639.1	Cambodia	2006		1I	1I_G
FJ639693.1	Cambodia	2007		1I	1I_G
FJ639684.1	Cambodia	2005		1I	1I_G
FJ882559.1	Vietnam	2007		1I	1I_G
FJ639675.1	Cambodia	2003		1I	1I_G
MW945986.1	Thailand	2002		1I	1I_G
MW946131.1	Thailand	2002		1I	1I_G
MW945974.1	Thailand	2001		1I	1I_G
KY586524.1	Thailand	2001		1I	1I_G
MW945923.1	Thailand	2001		1I	1I_G
KY586525.1	Thailand	2000		1I	1I_G
MW946004.1	Thailand	2000		1I	1I_G
KY586526.1	Thailand	2000		1I	1I_G
MW945979.1	Thailand	2000		1I	1I_G
MW946207.1	Thailand	2000		1I	1I_G
MW946062.1	Thailand	1997		1I	1I_G
MW946159.1	Thailand	1996		1I	1I_G
MW945866.1	Thailand	1997		1I	1I_G
MW946127.1	Thailand	1998		1I	1I_G
KY586528.1	Thailand	2002		1I	1I_G
MW945907.1	Thailand	1998		1I	1I_G
MW945801.1	Thailand	1998		1I	1I_G
KY586527.1	Thailand	1998		1I	1I_G
MW946117.1	Thailand	1996		1I	1I_G
MW945847.1	Thailand	1998		1I	1I_G
MW945881.1	Thailand	1996		1I	1I_G
MW946158.1	Thailand	1999		1I	1I_G
MW945830.1	Thailand	1996		1I	1I
MW946103.1	Thailand	1997		1I	1I
MW946075.1	Thailand	2010		1I	1I_F
KY586492.1	Thailand	2007		1I	1I_F
KY586493.1	Thailand	2009		1I	1I_F
KC172832.1	Lao	2009-09-16		1I	1I_F
KU509262.1	Thailand	2008		1I	1I_F
KY586494.1	Thailand	2008		1I	1I_F
MN448632.1	Thailand	2010-06-15		1I	1I_F
HG316481.1	Thailand	2010		1I	1I_F
MN448662.1	Thailand	2011-07-20		1I	1I_F
KU509256.1	Thailand	2009		1I	1I_F
KU509259.1	Thailand	2008		1I	1I_F
HM469967.1	Thailand	2007-08-19		1I	1I_F
MW945908.1	Thailand	2006		1I	1I_F
KU509260.1	Cambodia	2008		1I	1I_F
KY586491.1	Thailand	2006		1I	1I_F
MW945984.1	Thailand	2006		1I	1I_F
MW946018.1	Thailand	2006		1I	1I_F
MW946116.1	Thailand	2006		1I	1I_F
MW946215.1	Thailand	2006		1I	1I_F
KY586489.1	Thailand	2006		1I	1I_F
KY586490.1	Thailand	2006		1I	1I_F
MW946059.1	Thailand	2006		1I	1I_F
KY586485.1	Thailand	2006		1I	1I_F
KY586488.1	Thailand	2006		1I	1I_F
KY586486.1	Thailand	2006		1I	1I_F
KY586487.1	Thailand	2006		1I	1I_F
MW946153.1	Thailand	2006		1I	1I_F
KY586495.1	Thailand	2006		1I	1I_F
KY586496.1	Thailand	2006		1I	1I_F
KY586497.1	Thailand	2006		1I	1I_F
MW945980.1	Thailand	2005		1I	1I_F
MW946174.1	Thailand	2006		1I	1I_F
MW946040.1	Thailand	2006		1I	1I_F
KY586502.1	Thailand	2006		1I	1I_F
KY586504.1	Thailand	2006		1I	1I_F
KY586503.1	Thailand	2006		1I	1I_F
MW945912.1	Thailand	2006		1I	1I_F
MW945953.1	Thailand	2006		1I	1I_F
KY586500.1	Thailand	2006		1I	1I_F
KY586501.1	Thailand	2006		1I	1I_F
KY586499.1	Thailand	2006		1I	1I_F
MW946151.1	Thailand	2006		1I	1I_F
KY586498.1	Thailand	2006		1I	1I_F
MW946163.1	Thailand	2005		1I	1I_F
KY586505.1	Thailand	2006		1I	1I_F
ON038484.1	Thailand	2009-12-14		1I	1I_F
KY586506.1	Thailand	2006		1I	1I_F
MW946088.1	Thailand	1999		1I	1I_F
MW945889.1	Thailand	1998		1I	1I_F
KY586508.1	Thailand	2000		1I	1I_F
KY586507.1	Thailand	2000		1I	1I_F
FJ196848.1	China	1999		1I	1I_F
MW945791.1	Thailand	1999		1I	1I_F
KY586509.1	Thailand	1998		1I	1I_F
MW946246.1	Thailand	1997		1I	1I_F
KY586515.1	Thailand	1996		1I	1I_F
MW945890.1	Thailand	1999		1I	1I_F
MW946239.1	Thailand	1999		1I	1I_F
MW946099.1	Thailand	1997		1I	1I_F
MW946206.1	Thailand	1999		1I	1I_F
MW946245.1	Thailand	1998		1I	1I_F
MW946125.1	Thailand	1997		1I	1I_F
KY586512.1	Thailand	2000		1I	1I_F
KY586513.1	Thailand	2000		1I	1I_F
KY586514.1	Thailand	1999		1I	1I_F
MW945877.1	Thailand	1997		1I	1I_F
MW946214.1	Thailand	1996		1I	1I_F
MW946055.1	Thailand	2003		1I	1I_F
MW946192.1	Thailand	2003		1I	1I_F
KY586510.1	Thailand	2000		1I	1I_F
KY586511.1	Thailand	2002		1I	1I_F
MW946093.1	Thailand	1996		1I	1I_F
OK605755.1	Thailand	1996		1I	1I_F
MW946140.1	Thailand	2001		1I	1I
MW946148.1	Thailand	2001		1I	1I
KY586519.1	Thailand	2001		1I	1I
MW946011.1	Thailand	2000		1I	1I
MW945808.1	Thailand	1999		1I	1I
KY586517.1	Thailand	1998		1I	1I
KY586518.1	Thailand	1998		1I	1I
MW946225.1	Thailand	1997		1I	1I
MW946091.1	Thailand	1996		1I	1I
MW945812.1	Thailand	1999		1I	1I
MW945967.1	Thailand	2000		1I	1I
KY586516.1	Thailand	1998		1I	1I
MW945870.1	Thailand	1999		1I	1I
KY586521.1	Thailand	2000		1I	1I
KY586522.1	Thailand	1998		1I	1I
MW945921.1	Thailand	1999		1I	1I
MW946193.1	Thailand	1997		1I	1I
MW945849.1	Thailand	1998		1I	1I
MW945940.1	Thailand	1995		1I	1I
KY586520.1	Thailand	1998		1I	1I
MW945790.1	Thailand	1996		1I	1I
MW946061.1	Thailand	1996		1I	1I
KY586523.1	Thailand	1998		1I	1I
MW946251.1	Thailand	1999		1I	1I
OR029754.1	China	2019-08-16		1I	1I_E.1
OR029765.1	China	2019-08-18		1I	1I_E.1
OR029961.1	China	2019-08-15		1I	1I_E.1
OR029928.1	China	2019-08-13		1I	1I_E.1
OR029809.1	China	2019-08-20		1I	1I_E.1
OR029959.1	China	2019-08-15		1I	1I_E.1
OR029958.1	China	2019-08-15		1I	1I_E.1
OR029962.1	China	2019-08-15		1I	1I_E.1
OR029965.1	China	2019-08-17		1I	1I_E.1
OR029901.1	China	2019-08-12		1I	1I_E.1
OR029934.1	China	2019-08-13		1I	1I_E.1
OR029943.1	China	2019-08-14		1I	1I_E.1
OR029937.1	China	2019-08-14		1I	1I_E.1
OR029963.1	China	2019-08-15		1I	1I_E.1
OR029760.1	China	2019-08-16		1I	1I_E.1
OR029949.1	China	2019-08-15		1I	1I_E.1
OR029950.1	China	2019-08-15		1I	1I_E.1
OR029951.1	China	2019-08-15		1I	1I_E.1
OR029782.1	China	2019-08-19		1I	1I_E.1
OR029931.1	China	2019-08-14		1I	1I_E.1
OR029952.1	China	2019-08-15		1I	1I_E.1
OR029942.1	China	2019-08-14		1I	1I_E.1
OR029742.1	China	2019-08-15		1I	1I_E.1
OR029767.1	China	2019-08-18		1I	1I_E.1
OR029764.1	China	2019-08-17		1I	1I_E.1
OR029768.1	China	2019-08-18		1I	1I_E.1
OR029797.1	China	2019-08-20		1I	1I_E.1
OR029743.1	China	2019-08-15		1I	1I_E.1
OR029788.1	China	2019-08-19		1I	1I_E.1
OR029944.1	China	2019-08-14		1I	1I_E.1
OR029802.1	China	2019-08-20		1I	1I_E.1
OR029745.1	China	2019-08-16		1I	1I_E.1
OR029750.1	China	2019-08-16		1I	1I_E.1
OR029774.1	China	2019-08-18		1I	1I_E.1
OR029856.1	China	2019-08-04		1I	1I_E.1
OR029841.1	China	2019-08-02		1I	1I_E.1
OR029953.1	China	2019-08-15		1I	1I_E.1
OR029794.1	China	2019-08-20		1I	1I_E.1
OR029805.1	China	2019-08-19		1I	1I_E.1
OR029772.1	China	2019-08-18		1I	1I_E.1
OR029956.1	China	2019-08-14		1I	1I_E.1
OR029843.1	China	2019-08-02		1I	1I_E.1
OR029785.1	China	2019-08-19		1I	1I_E.1
OR029886.1	China	2019-08-09		1I	1I_E.1
OR029773.1	China	2019-08-18		1I	1I_E.1
OR029833.1	China	2019-07-31		1I	1I_E.1
OR029837.1	China	2019-08-01		1I	1I_E.1
OR029905.1	China	2019-08-12		1I	1I_E.1
OR029816.1	China	2019-08-20		1I	1I_E.1
OR029887.1	China	2019-08-10		1I	1I_E.1
OR029766.1	China	2019-08-18		1I	1I_E.1
OR029850.1	China	2019-08-03		1I	1I_E.1
OR029815.1	China	2019-08-21		1I	1I_E.1
OR029859.1	China	2019-08-05		1I	1I_E.1
OR029863.1	China	2019-08-05		1I	1I_E.1
OR029779.1	China	2019-08-19		1I	1I_E.1
OR029880.1	China	2019-08-08		1I	1I_E.1
OR029933.1	China	2019-08-13		1I	1I_E.1
OR029900.1	China	2019-08-11		1I	1I_E.1
OR029847.1	China	2019-08-02		1I	1I_E.1
OR029878.1	China	2019-08-08		1I	1I_E.1
OR029771.1	China	2019-08-18		1I	1I_E.1
OR029932.1	China	2019-08-13		1I	1I_E.1
OR029800.1	China	2019-08-20		1I	1I_E.1
OR029895.1	China	2019-08-11		1I	1I_E.1
OR029860.1	China	2019-08-05		1I	1I_E.1
OR029920.1	China	2019-08-12		1I	1I_E.1
OR029917.1	China	2019-08-12		1I	1I_E.1
OR029871.1	China	2019-08-06		1I	1I_E.1
OR029867.1	China	2019-08-06		1I	1I_E.1
OR029817.1	China	2019-07-24		1I	1I_E.1
OR029811.1	China	2019-08-21		1I	1I_E.1
OR029868.1	China	2019-08-06		1I	1I_E.1
OR029801.1	China	2019-08-20		1I	1I_E.1
OR029780.1	China	2019-08-19		1I	1I_E.1
OR029798.1	China	2019-08-20		1I	1I_E.1
OR029784.1	China	2019-08-19		1I	1I_E.1
OR029855.1	China	2019-08-04		1I	1I_E.1
OR029939.1	China	2019-08-14		1I	1I_E.1
OR029898.1	China	2019-08-12		1I	1I_E.1
OR029927.1	China	2019-08-12		1I	1I_E.1
OR029770.1	China	2019-08-18		1I	1I_E.1
OR029884.1	China	2019-08-08		1I	1I_E.1
OR029948.1	China	2019-08-15		1I	1I_E.1
OR029921.1	China	2019-08-13		1I	1I_E.1
OR029813.1	China	2019-08-21		1I	1I_E.1
OR029912.1	China	2019-08-13		1I	1I_E.1
OR029876.1	China	2019-08-07		1I	1I_E.1
OR029897.1	China	2019-08-11		1I	1I_E.1
OR029744.1	China	2019-08-16		1I	1I_E.1
OR029914.1	China	2019-08-12		1I	1I_E.1
OR029896.1	China	2019-08-11		1I	1I_E.1
OR029799.1	China	2019-08-19		1I	1I_E.1
OR029882.1	China	2019-08-08		1I	1I_E.1
OR029823.1	China	2019-07-29		1I	1I_E.1
OR029825.1	China	2019-07-29		1I	1I_E.1
OR029923.1	China	2019-08-13		1I	1I_E.1
OR029945.1	China	2019-08-14		1I	1I_E.1
OR029899.1	China	2019-08-12		1I	1I_E.1
OR029829.1	China	2019-07-30		1I	1I_E.1
OR029781.1	China	2019-08-19		1I	1I_E.1
OR029865.1	China	2019-08-06		1I	1I_E.1
OR029919.1	China	2019-08-12		1I	1I_E.1
OR029915.1	China	2019-08-12		1I	1I_E.1
OR029807.1	China	2019-08-20		1I	1I_E.1
OR029751.1	China	2019-08-16		1I	1I_E.1
OR029844.1	China	2019-08-01		1I	1I_E.1
OR029757.1	China	2019-08-17		1I	1I_E.1
OR029930.1	China	2019-08-13		1I	1I_E.1
OR029852.1	China	2019-08-04		1I	1I_E.1
OR029752.1	China	2019-08-16		1I	1I_E.1
OR029839.1	China	2019-08-02		1I	1I_E.1
OR029954.1	China	2019-08-15		1I	1I_E.1
OR029874.1	China	2019-08-07		1I	1I_E.1
OR029818.1	China	2019-07-28		1I	1I_E.1
OR029755.1	China	2019-08-17		1I	1I_E.1
OR029903.1	China	2019-08-12		1I	1I_E.1
OR029840.1	China	2019-08-02		1I	1I_E.1
OR029806.1	China	2019-08-19		1I	1I_E.1
OR029922.1	China	2019-08-13		1I	1I_E.1
OR029861.1	China	2019-08-05		1I	1I_E.1
OR029872.1	China	2019-08-06		1I	1I_E.1
OR029791.1	China	2019-08-19		1I	1I_E.1
OR029756.1	China	2019-08-17		1I	1I_E.1
OR029858.1	China	2019-08-05		1I	1I_E.1
OR029826.1	China	2019-07-29		1I	1I_E.1
OR029753.1	China	2019-08-16		1I	1I_E.1
OR029866.1	China	2019-08-05		1I	1I_E.1
OR029909.1	China	2019-08-12		1I	1I_E.1
OR029828.1	China	2019-07-30		1I	1I_E.1
OR029918.1	China	2019-08-12		1I	1I_E.1
OR029870.1	China	2019-08-06		1I	1I_E.1
OR029967.1	China	2019-08-02		1I	1I_E.1
OR029857.1	China	2019-08-05		1I	1I_E.1
OR029893.1	China	2019-08-10		1I	1I_E.1
OR029881.1	China	2019-08-08		1I	1I_E.1
OR029804.1	China	2019-08-20		1I	1I_E.1
OR029869.1	China	2019-08-06		1I	1I_E.1
OR029761.1	China	2019-08-17		1I	1I_E.1
OR029769.1	China	2019-08-18		1I	1I_E.1
OR029957.1	China	2019-08-15		1I	1I_E.1
OR029851.1	China	2019-08-03		1I	1I_E.1
OR029762.1	China	2019-08-17		1I	1I_E.1
OR029821.1	China	2019-07-28		1I	1I_E.1
OR029763.1	China	2019-08-17		1I	1I_E.1
OR029854.1	China	2019-08-04		1I	1I_E.1
OR029808.1	China	2019-08-19		1I	1I_E.1
OR029964.1	China	2019-08-16		1I	1I_E.1
OR029888.1	China	2019-08-10		1I	1I_E.1
OR029904.1	China	2019-08-12		1I	1I_E.1
OR029838.1	China	2019-08-01		1I	1I_E.1
OR029831.1	China	2019-07-30		1I	1I_E.1
OR029803.1	China	2019-08-20		1I	1I_E.1
OR029778.1	China	2019-08-19		1I	1I_E.1
OR029758.1	China	2019-08-17		1I	1I_E.1
OR029938.1	China	2019-08-14		1I	1I_E.1
OR029787.1	China	2019-08-19		1I	1I_E.1
OR029830.1	China	2019-07-31		1I	1I_E.1
OR029877.1	China	2019-08-08		1I	1I_E.1
OR029946.1	China	2019-08-14		1I	1I_E.1
OR029848.1	China	2019-08-03		1I	1I_E.1
OR029966.1	China	2019-08-01		1I	1I_E.1
OR029819.1	China	2019-07-28		1I	1I_E.1
OR029846.1	China	2019-08-02		1I	1I_E.1
OR029795.1	China	2019-08-20		1I	1I_E.1
OR029827.1	China	2019-07-30		1I	1I_E.1
OR029786.1	China	2019-08-19		1I	1I_E.1
OR029822.1	China	2019-07-29		1I	1I_E.1
OR029812.1	China	2019-08-21		1I	1I_E.1
OR029947.1	China	2019-08-14		1I	1I_E.1
OR029875.1	China	2019-08-07		1I	1I_E.1
OR029790.1	China	2019-08-19		1I	1I_E.1
OR029960.1	China	2019-08-15		1I	1I_E.1
OR029746.1	China	2019-08-16		1I	1I_E.1
OR029796.1	China	2019-08-20		1I	1I_E.1
OR029749.1	China	2019-08-16		1I	1I_E.1
OR029832.1	China	2019-07-31		1I	1I_E.1
OR029820.1	China	2019-07-28		1I	1I_E.1
OR029836.1	China	2019-08-01		1I	1I_E.1
OR029775.1	China	2019-08-18		1I	1I_E.1
OR029879.1	China	2019-08-08		1I	1I_E.1
OR029902.1	China	2019-08-12		1I	1I_E.1
OR029789.1	China	2019-08-19		1I	1I_E.1
OR029853.1	China	2019-08-04		1I	1I_E.1
OR029864.1	China	2019-08-04		1I	1I_E.1
OR029759.1	China	2019-08-17		1I	1I_E.1
OR029862.1	China	2019-08-04		1I	1I_E.1
OR029970.1	China	2019-08-12		1I	1I_E.1
OR029824.1	China	2019-07-29		1I	1I_E.1
OR029913.1	China	2019-08-13		1I	1I_E.1
OR029916.1	China	2019-08-12		1I	1I_E.1
OR029894.1	China	2019-08-11		1I	1I_E.1
OR029777.1	China	2019-08-19		1I	1I_E.1
OR029842.1	China	2019-08-02		1I	1I_E.1
OR029873.1	China	2019-08-07		1I	1I_E.1
OR029929.1	China	2019-08-13		1I	1I_E.1
OR029814.1	China	2019-08-21		1I	1I_E.1
OR029924.1	China	2019-08-13		1I	1I_E.1
OR029748.1	China	2019-08-15		1I	1I_E.1
OR029834.1	China	2019-07-31		1I	1I_E.1
OR029835.1	China	2019-08-01		1I	1I_E.1
OR029747.1	China	2019-08-16		1I	1I_E.1
OR029968.1	China	2019-08-03		1I	1I_E.1
OR029776.1	China	2019-08-19		1I	1I_E.1
OR029810.1	China	2019-08-21		1I	1I_E.1
OR029883.1	China	2019-08-08		1I	1I_E.1
MW261830.1	China	2019-11-30		1I	1I_E.1
MN923094.1	China	2019-10-02		1I	1I_E.1
MN923089.1	China	2019-08-25		1I	1I_E.1
MW261844.1	China	2019-11-30		1I	1I_E.1
OR029845.1	China	2019-08-02		1I	1I_E.1
OR029926.1	China	2019-08-13		1I	1I_E.1
OR029891.1	China	2019-08-11		1I	1I_E.1
OR029889.1	China	2019-08-10		1I	1I_E.1
OR029911.1	China	2019-08-12		1I	1I_E.1
OR029940.1	China	2019-08-13		1I	1I_E.1
OR029925.1	China	2019-08-13		1I	1I_E.1
OR029906.1	China	2019-08-12		1I	1I_E.1
OR029936.1	China	2019-08-13		1I	1I_E.1
OR029935.1	China	2019-08-12		1I	1I_E.1
OR029941.1	China	2019-08-14		1I	1I_E.1
OR029890.1	China	2019-08-10		1I	1I_E.1
OR029908.1	China	2019-08-11		1I	1I_E.1
OR029849.1	China	2019-08-03		1I	1I_E.1
OR029892.1	China	2019-08-10		1I	1I_E.1
OR029907.1	China	2019-08-11		1I	1I_E.1
OR029955.1	China	2019-08-15		1I	1I_E.1
OM349567.1	China	2019-05-24		1I	1I_E.1
ON867003.1	Cambodia	2019-05-24		1I	1I_E.1
ON908218.1	Cambodia	2019-05-24		1I	1I_E.1
OR029885.1	China	2019-08-09		1I	1I_E.1
OR029910.1	China	2019-08-12		1I	1I_E.1
MN923097.1	China	2019-08-30		1I	1I_E.1
OR029969.1	China	2019-08-12		1I	1I_E.1
MW261835.1	China	2019-11-30		1I	1I_E.1
MW261842.1	China	2019-11-30		1I	1I_E.1
MW261848.1	China	2019-11-30		1I	1I_E.1
MW261834.1	China	2019-11-30		1I	1I_E.1
MN960677.1	China	2019-12-11		1I	1I_E.1
MN923083.1	China	2019-09-25		1I	1I_E.1
MW261843.1	China	2019-11-30		1I	1I_E.1
MW548420.1	China	2019-09-12		1I	1I_E.1
MW261833.1	China	2019-11-30		1I	1I_E.1
MN444624.1	China	2019-06-07		1I	1I_E.1
MW386862.1	China	2019-10		1I	1I_E.1
MW386864.1	China	2019-10		1I	1I_E.1
MW386865.1	China	2019-10		1I	1I_E.1
OM281575.1	Cambodia	2019-12		1I	1I_E.1
OK159969.1	Cambodia	2019-07		1I	1I_E.1
OK159971.1	Cambodia	2019-08		1I	1I_E.1
OL412703.1	Cambodia	2019-07		1I	1I_E.1
MN923079.1	China	2019-09-25		1I	1I_E.1
OM281581.1	Cambodia	2019-12		1I	1I_E.1
OM281579.1	Cambodia	2019-12		1I	1I_E.1
OK159953.1	Cambodia	2019-08		1I	1I_E.1
OL412678.1	Cambodia	2019-07		1I	1I_E.1
OL411498.1	Cambodia	2019-08		1I	1I_E.1
OK159940.1	Cambodia	2019-07		1I	1I_E.1
[truncated: 14,071 more rows]
