# Supplementary material for: A new lineage nomenclature to aid genomic surveillance of dengue virus
Source: PLoS Biol. 2024 Sep 16;22(9):e3002834. doi: 10.1371/journal.pbio.3002834 (PMC11426435; doi:10.1371/journal.pbio.3002834)
Supplement: S3 Table — (CSV) [file pbio.3002834.s003.csv]

name	size	number_substitutions	oldest_sample
1I	4281	173.84	1944-01-01
1II	3	190.74	1960-01-01
1III	487	73.47	1980-01-01
1III_A	462	34.03	2004-01-01
1III_A.1	19	38.13	2022-04-01
1III_A.2	62	49.85	2019-01-01
1III_A.3	44	27.87	2013-12-01
1III_A.4	39	24.36	2017-10-11
1III_B	14	132.08	2004-01-01
1IV	125	160.89	1974-01-01
1IV_A	42	74.54	1984-01-01
1IV_B	66	53.03	1974-01-01
1IV_B.1	34	33.51	2006-01-01
1IV_B.2	16	53.27	2012-01-01
1IV_C	11	53.33	2002-01-01
1I_A	58	37.28	1992-01-01
1I_B	49	38.53	1944-01-01
1I_C	148	106.96	2003-01-01
1I_D	36	25.26	2000-01-01
1I_E	1604	19.49	2002-01-01
1I_E.1	910	9.51	2012-03-21
1I_E.1.1	25	12.82	2017-07-31
1I_E.1.2	25	5.0	2017-07-18
1I_E.2	27	26.08	2016-02-01
1I_E.3	28	0.98	2014-10-14
1I_E.4	40	22.08	2012-10-11
1I_F	73	10.01	1996-01-01
1I_G	273	11.03	1996-01-01
1I_H	498	9.9	1995-01-01
1I_H.1	214	30.77	2006-01-01
1I_H.2	23	26.17	2006-01-01
1I_H.3	24	20.1	2004-01-01
1I_J	51	10.3	2000-01-01
1I_K	1360	9.93	1995-01-01
1I_K.1	253	26.64	2014-01-01
1I_K.1.1	191	23.31	2018-06-21
1I_K.1.2	62	20.34	2014-01-01
1I_K.2	514	19.04	2012-01-01
1I_K.3	93	41.99	2013-01-01
1I_K.4	29	21.95	2005-01-01
1I_K.5	53	22.95	2005-01-01
1I_K.6	65	27.12	2009-01-01
1I_K.7	76	22.1	2000-01-01
1V	2029	23.76	1956-01-01
1VI	1	1017.06	2014-01-01
1VII	29	16.92	1970-01-01
1VII_A	18	135.13	2013-01-01
1VII_B	8	112.27	2012-01-01
1V_A	95	63.89	1985-01-01
1V_B	38	26.51	1997-01-01
1V_C	201	19.16	1998-01-01
1V_D	314	21.67	2008-01-01
1V_D.1	298	29.6	2008-01-01
1V_D.1.1	238	20.84	2018-07-01
1V_D.1.2	28	32.11	2014-01-01
1V_D.2	16	47.86	2015-10-09
1V_E	1163	7.52	1997-01-01
1V_E.1	1023	22.34	2017-05-08
1V_E.2	28	33.46	2013-08-29
1V_E.3	18	21.55	2010-01-01
1V_E.4	21	23.95	2015-05-13
1V_F	118	18.7	2004-01-01
1V_G	11	11.05	1998-01-01
1V_H	15	48.83	1996-01-01
1V_J	27	72.15	1987-01-01
2I	43	308.03	1959-01-01
2II	2569	199.01	1969-01-01
2III	1341	280.0	1981-01-01
2III_A	64	44.12	1988-01-01
2III_A.1	35	55.61	1999-01-01
2III_A.2	16	63.05	1995-09-01
2III_B	152	23.8	1990-01-01
2III_C	583	28.31	1998-01-01
2III_C.1	350	34.01	2014-01-12
2III_C.1.1	296	38.07	2016-01-29
2III_C.1.2	53	36.68	2015-10-28
2III_C.2	76	27.16	2014-02-09
2III_D	439	11.56	1996-01-01
2III_D.1	341	32.78	1999-01-01
2III_D.1.1	129	30.95	2005-01-01
2III_D.1.2	95	41.69	2009-01-01
2III_D.1.3	62	27.25	2004-01-01
2III_D.2	53	55.09	2003-01-01
2III_D.3	41	22.05	2000-01-01
2III_E	18	39.99	1997-06-01
2II_A	798	14.58	1974-01-01
2II_A.1	538	36.0	1996-01-01
2II_A.1.1	512	24.01	2006-01-01
2II_A.1.1.1	482	21.63	2009-01-01
2II_A.1.1.2	19	42.0	2012-11-08
2II_A.1.2	16	11.02	2003-01-01
2II_A.2	243	77.85	2009-01-01
2II_A.2.1	48	62.07	2009-01-01
2II_A.2.2	195	45.13	2010-09-01
2II_B	63	37.68	1975-01-01
2II_C	112	54.55	2001-01-01
2II_C.1	57	35.22	2008-01-01
2II_C.2	44	39.57	2001-01-01
2II_D	120	43.27	2005-01-01
2II_D.1	39	69.12	2013-01-01
2II_D.1.1	20	23.84	2014-01-01
2II_D.1.2	17	33.39	2013-01-01
2II_D.2	19	28.94	2008-02-19
2II_D.3	48	27.7	2005-01-01
2II_E	196	42.04	2004-01-01
2II_E.1	161	65.54	2006-01-01
2II_E.2	20	22.33	2007-09-27
2II_F	1262	29.84	2001-01-01
2II_F.1	1178	8.57	2009-01-01
2II_F.1.1	1141	59.09	2012-01-01
2II_F.1.1.1	18	27.13	2020-06-01
2II_F.1.1.2	235	24.39	2017-10-01
2II_F.1.1.3	44	20.06	2022-09-01
2II_F.1.1.4	54	20.29	2021-05-19
2II_F.1.1.5	127	24.36	2022-10-01
2II_F.1.1.6	38	20.54	2023-04-01
2II_F.1.2	16	22.04	2009-01-01
2II_F.1.3	20	30.56	2014-01-01
2II_F.2	68	26.42	2011-01-01
2II_F.2.1	27	25.65	2014-01-01
2II_F.2.2	16	39.43	2012-01-01
2IV	14	264.08	1987-01-01
2V	1380	159.11	1964-01-01
2VI	29	619.46	1966-01-01
2V_A	1183	36.87	1994-01-01
2V_A.1	492	21.09	2006-01-01
2V_A.1.1	274	1.9	2014-09-22
2V_A.1.2	16	38.29	2016-11-01
2V_A.1.3	48	22.65	2011-09-26
2V_A.2	27	21.37	2013-09-09
2V_A.3	30	28.02	2004-01-01
2V_A.4	16	37.58	2007-01-01
2V_B	29	36.89	1994-01-01
2V_C	34	34.31	1994-01-01
2V_D	54	37.02	1995-01-01
2V_E	26	57.55	2001-01-01
3I	223	110.64	1978-01-01
3II	753	100.55	1973-01-01
3III	1537	134.9	1966-01-01
3III_A	64	69.76	1993-01-01
3III_A.1	45	26.69	2004-01-01
3III_A.2	17	39.84	2007-01-01
3III_B	810	132.39	2002-01-01
3III_B.1	114	28.7	2002-01-01
3III_B.2	35	7.66	2009-01-01
3III_B.3	636	59.97	2012-01-01
3III_B.3.1	65	39.95	2016-06-11
3III_B.3.2	471	7.61	2022-05-22
3III_C	649	77.62	1994-01-01
3III_C.1	233	27.83	1998-01-01
3III_C.2	411	21.1	1998-01-01
3III_C.2.1	204	39.33	2008-01-01
3III_C.2.2	39	24.1	2006-01-01
3II_A	637	39.49	1991-05-21
3II_A.1	75	42.19	2006-01-01
3II_A.2	90	20.08	1998-01-01
3II_A.3	16	21.05	1997-01-01
3II_A.4	16	33.73	1995-01-01
3II_A.5	111	25.91	1996-01-01
3II_B	103	27.16	1994-01-01
3I_A	186	72.13	1984-01-01
3I_A.1	103	33.06	2015-06-01
3I_A.1.1	59	40.32	2017-11-01
3I_A.1.2	38	27.57	2016-09-07
3I_A.2	40	66.02	2015-12-22
3I_B	18	36.31	1978-01-01
3I_C	16	69.22	2008-01-01
3V	4	112.28	1956-01-01
4I	769	28.02	1956-01-01
4II	423	93.52	1953-01-01
4III	9	473.95	1996-01-01
4II_A	91	82.39	1973-01-01
4II_A.1	43	21.62	2010-01-01
4II_A.2	15	49.36	2007-05-30
4II_B	332	103.72	1953-01-01
4II_B.1	246	34.98	2000-01-01
4II_B.1.1	171	45.16	2010-07-21
4II_B.1.2	16	150.24	2022-06-15
4II_B.2	15	25.77	1998-01-01
4IV	7	662.89	1973-01-01
4I_A	685	61.13	1976-01-01
4I_A.1	188	25.26	2002-01-01
4I_A.1.1	103	22.11	2011-07-05
4I_A.1.2	21	2.96	2014-11-24
4I_A.2	329	36.97	1998-01-01
4I_A.3	106	50.77	2002-01-01
4I_B	71	25.23	1979-01-01
4I_B.1	39	55.11	2009-01-01
4I_B.2	28	33.95	2009-01-01
